# Supplementary material for: Immunoproteomic Analysis of Dirofilaria repens Microfilariae and Adult Parasite Stages
Source: Pathogens. 2021 Feb 5;10(2):174. doi: 10.3390/pathogens10020174 (PMC7914743; doi:10.3390/pathogens10020174)
Supplement: Supplementary file 1 [file pathogens-10-00174-s001.zip]

Archive with 4 entries (4 files):
- Supplementary_File_S1.xlsx
- Supplementary_File_S2.xlsx
- Supplementary_File_S3.xlsx
- Supplementary_File_S4.xlsx
