# Supplementary material for: Immunoproteomic Analysis of Dirofilaria repens Microfilariae and Adult Parasite Stages
Source: Pathogens. 2021 Feb 5;10(2):174. doi: 10.3390/pathogens10020174 (PMC7914743; doi:10.3390/pathogens10020174)
Supplement: Supplementary file 1 [file pathogens-10-00174-s001.zip › Supplementary_File_S1.xlsx]

## Sheet: 1
Family	Member	Database	Accession	Score	Mass	Num. of matches	Num. of sequences	emPAI	%	Description
1	1	NCBIprot	AAA21472.1	570	63016	14	13	1.39	22	intermediate filament protein, partial [Onchocerca volvulus]
1	1	NCBIprot	AAF32254.1	4874	70546	88	38	13.74	57	heat shock protein 70 [Wuchereria bancrofti]
1	3	NCBIprot	AAA28298.1	2185	37645	42	21	17.22	63	heat shock protein 70, partial [Dirofilaria immitis]
1	4	NCBIprot	ALR74008.1	787	19346	17	10	12.25	53	putative heat shock 70 kDa protein, partial [Ochoterenella sp. 2 EL-2015]
1	5	NCBIprot	AAA74283.1	443	62436	12	12	1.25	22	circulating antigen [Onchocerca volvulus]
1	5	NCBIprot	ARD05109.1	230	10728	8	6	13.32	47	putative heat shock 70 kDa protein, partial [Onchocerca lienalis]
2	1	NCBIprot	CAA06694.1	431	82981	10	9	0.58	12	heat shock protein 90 [Brugia pahangi]
2	1	NCBIprot	CDP90638.1	155	62145	4	4	0.31	8	BMA-SKP-1 [Brugia malayi]
2	3	NCBIprot	BAU25821.1	502	59694	13	13	1.50	22	intermediate filament protein, partial [Setaria digitata]
3	2	NCBIprot	CDP91711.1	289	64257	8	8	0.69	12	BMA-ATAD-3, isoform b [Brugia malayi]
6	1	NCBIprot	CRZ23180.1	200	61418	5	5	0.41	9	Bm6327 [Brugia malayi]
6	2	NCBIprot	CRZ23284.1	390	72283	7	7	0.51	12	Bm6013 [Brugia malayi]
6	6	NCBIprot	CRZ23584.1	411	32977	10	10	2.57	32	Bm9307 [Brugia malayi]
7	6	NCBIprot	CRZ24515.1	188	72987	4	4	0.26	6	Bm13662, isoform a [Brugia malayi]
8	1	NCBIprot	CTP81705.1	742	67359	18	17	1.90	29	BMA-ERM-1 [Brugia malayi]
9	1	NCBIprot	EJW75712.1	624	45977	12	8	1.28	22	hypothetical protein WUBG_13377, partial [Wuchereria bancrofti]
9	2	NCBIprot	EJW79542.1	504	41185	12	12	2.40	25	intermediate filament protein, partial [Wuchereria bancrofti]
10	1	NCBIprot	EJW83191.1	762	76640	16	13	1.16	21	hypothetical protein WUBG_05896 [Wuchereria bancrofti]
10	1	NCBIprot	EJW84114.1	291	64234	8	8	0.69	11	ATPase [Wuchereria bancrofti]
10	1	NCBIprot	EJW84688.1	269	54596	6	6	0.59	12	hypothetical protein WUBG_04401 [Wuchereria bancrofti]
10	1	NCBIprot	EJW85962.1	289	65442	4	4	0.29	7	KH domain-containing protein, partial [Wuchereria bancrofti]
10	1	NCBIprot	EJW87204.1	229	34952	4	4	0.62	16	mitochondrial adenine nucleotide translocase 1.3 [Wuchereria bancrofti]
10	2	NCBIprot	EJW83355.1	251	34885	5	4	0.62	15	nucleolar protein 5A [Wuchereria bancrofti]
10	2	NCBIprot	EJW87777.1	1563	61116	38	24	5.01	42	intermediate filament tail domain-containing protein, partial [Wuchereria bancrofti]
11	1	NCBIprot	OZC04845.1	245	71860	6	6	0.42	10	calpain family cysteine protease [Onchocerca flexuosa]
11	1	NCBIprot	OZC04915.1	230	68988	5	5	0.36	8	putative lysine--tRNA ligase [Onchocerca flexuosa]
12	1	NCBIprot	OZC05102.1	195	67094	4	4	0.29	8	tetratricopeptide repeat protein [Onchocerca flexuosa]
14	3	NCBIprot	OZC06140.1	329	40556	7	5	0.86	15	hypothetical protein X798_06879 [Onchocerca flexuosa]
15	1	NCBIprot	OZC07769.1	253	97404	7	7	0.35	6	hypothetical protein X798_05249 [Onchocerca flexuosa]
16	1	NCBIprot	OZC07939.1	1491	68390	29	19	3.40	32	V-type ATPase, A subunit [Onchocerca flexuosa]
16	2	NCBIprot	OZC07838.1	682	71345	10	7	0.61	16	hypothetical protein X798_05148 [Onchocerca flexuosa]
17	1	NCBIprot	OZC09060.1	555	80408	9	9	0.60	13	hypothetical protein X798_03807 [Onchocerca flexuosa]
17	4	NCBIprot	OZC09651.1	457	67851	12	12	1.11	22	intermediate filament tail domain protein [Onchocerca flexuosa]
18	2	NCBIprot	OZC10047.1	319	81022	8	7	0.52	9	1,4-alpha-glucan-branching enzyme [Onchocerca flexuosa]
19	1	NCBIprot	OZC10316.1	566	75837	12	8	0.65	11	hypothetical protein X798_02623, partial [Onchocerca flexuosa]
20	2	NCBIprot	OZC10938.1	308	76387	5	5	0.32	7	Polyadenylate-binding protein 4 family protein [Onchocerca flexuosa]
21	1	NCBIprot	OZC11264.1	575	67971	9	8	0.64	17	snoRNA binding domain protein [Onchocerca flexuosa]
21	2	NCBIprot	OZC10944.1	603	67215	13	10	0.99	18	Sec1 family protein [Onchocerca flexuosa]
21	2	NCBIprot	OZC11261.1	4619	149098	85	36	2.39	26	chaperone protein DnaK [Onchocerca flexuosa]
23	1	NCBIprot	P30162.1	296	42087	8	7	1.22	20	RecName: Full=Actin-1
23	3	NCBIprot	OZC12861.1	1396	66537	37	27	5.30	41	intermediate filament protein [Onchocerca flexuosa]
24	1	NCBIprot	XP_001892057.1	323	75327	8	7	0.57	10	1,4-alpha-glucan branching enzyme [Brugia malayi]
25	1	NCBIprot	XP_001896498.1	1050	78737	24	15	1.63	21	phosphoenolpyruvate carboxykinase [GTP] [Brugia malayi]
26	2	NCBIprot	XP_001901660.1	1277	68454	23	18	2.88	21	vacuolar ATP synthase catalytic subunit A, osteoclast isoform, putative [Brugia malayi]
28	2	NCBIprot	XP_003136443.1	479	84139	11	8	0.57	8	mitofilin [Loa loa]
29	2	NCBIprot	XP_003141395.1	567	76358	11	10	0.74	17	heat shock protein 75 [Loa loa]
30	2	NCBIprot	XP_003142799.1	1003	72497	22	13	1.54	20	phosphoenolpyruvate carboxykinase [Loa loa]
32	1	NCBIprot	XP_003145099.1	1678	69222	40	26	4.51	39	intermediate filament tail domain-containing protein [Loa loa]
33	1	NCBIprot	XP_020303926.1	368	72426	6	6	0.42	10	hypothetical protein LOAG_01058 [Loa loa]
34	2	NCBIprot	XP_020304013.1	633	67522	17	16	1.72	27	moesin [Loa loa]
39	1	NCBIprot	XP_020305563.1	912	68201	15	10	1.24	23	transketolase [Loa loa]
41	2	NCBIprot	XP_020305613.1	217	74298	5	5	0.33	9	calpain Clp-1 [Loa loa]
42	1	NCBIprot	XP_020306242.1	410	81336	7	7	0.44	10	glycerol-3-phosphate dehydrogenase [Loa loa]
50	3	NCBIprot	XP_020306731.1	532	68122	12	9	0.86	16	acetylcholine regulator unc-18 [Loa loa]

## Sheet: 2
Family	Member	Database	Accession	Score	Mass	Num. of matches	Num. of sequences	emPAI	%	Description
1	1	NCBIprot	CRZ23180.1	2793	61418	49	26	6.34	48	Bm6327 [Brugia malayi]
1	2	NCBIprot	ADJ67162.1	2359	27794	36	19	26.64	69	heat shock protein 60, partial [Dirofilaria immitis]
2	1	NCBIprot	CAA70570.1	1016	59199	16	12	1.35	26	heat shock protein 60 [Onchocerca volvulus]
3	1	NCBIprot	OZC05339.1	881	60472	19	15	2.05	28	T-complex protein 1, gamma subunit [Onchocerca flexuosa]
3	2	NCBIprot	EJW87743.1	726	60141	15	11	1.32	21	T-complex protein 1 [Wuchereria bancrofti]
4	1	NCBIprot	OZC09270.1	738	66699	20	16	1.93	25	HEAT repeat protein [Onchocerca flexuosa]
5	1	NCBIprot	OZC12214.1	732	134013	14	13	0.51	12	hypothetical protein X798_00735 [Onchocerca flexuosa]
5	2	NCBIprot	XP_020306263.1	628	62385	11	11	1.10	21	hypothetical protein LOAG_17442 [Loa loa]
6	1	NCBIprot	XP_020306179.1	698	60044	14	12	1.32	21	T-complex protein 1 subunit alpha [Loa loa]
6	2	NCBIprot	XP_001900198.1	587	60147	13	11	1.16	19	T-complex protein 1, alpha subunit [Brugia malayi]
7	1	NCBIprot	XP_001893526.1	650	57578	13	11	1.41	20	T-complex protein 1, beta subunit [Brugia malayi]
7	2	NCBIprot	OZC07840.1	646	60227	14	11	1.32	17	T-complex protein 1, beta subunit [Onchocerca flexuosa]
8	1	NCBIprot	XP_020305077.1	620	67949	16	13	1.39	20	receptor mediated endocytosis protein 1, partial [Loa loa]
8	2	NCBIprot	OZC06799.1	331	61778	8	8	0.73	12	hypothetical protein X798_06196 [Onchocerca flexuosa]
9	1	NCBIprot	OZC07873.1	637	58546	15	11	1.55	22	hypothetical protein X798_05085 [Onchocerca flexuosa]
10	1	NCBIprot	XP_020303660.1	587	55224	11	10	1.14	25	pontin [Loa loa]
11	1	NCBIprot	CDP92147.1	564	29559	12	12	4.49	45	BMA-SNT-1, partial [Brugia malayi]
12	1	NCBIprot	CDQ00743.1	524	55988	8	6	0.69	13	BMA-ATLN-1, isoform c [Brugia malayi]
12	2	NCBIprot	EJW88963.1	499	66180	8	6	0.56	11	atlastin-3 [Wuchereria bancrofti]
13	1	NCBIprot	P27541.1	517	70462	11	11	0.93	19	RecName: Full=Heat shock 70 kDa protein
14	1	NCBIprot	P30162.1	493	42087	10	10	1.72	30	RecName: Full=Actin-1
15	1	NCBIprot	XP_001895686.1	472	58420	9	7	0.92	18	hypothetical protein [Brugia malayi]
16	1	NCBIprot	OZC11813.1	460	58063	10	8	0.79	18	phosphoglucomutase/phosphomannomutase, alpha/beta/alpha domain II [Onchocerca flexuosa]
16	2	NCBIprot	XP_003137769.1	388	63372	9	7	0.59	14	phosphoglucomutase [Loa loa]
16	3	NCBIprot	EJW86989.1	272	25508	5	4	0.93	19	hypothetical protein WUBG_02102 [Wuchereria bancrofti]
17	1	NCBIprot	CDP91464.1	460	60379	10	9	0.88	18	BMA-TAX-6, isoform d [Brugia malayi]
18	1	NCBIprot	CTP81510.1	456	64198	10	10	0.93	19	Bm2278 [Brugia malayi]
19	1	NCBIprot	XP_003140434.1	438	60155	9	9	0.88	17	T-complex protein 1 [Loa loa]
19	2	NCBIprot	OZC12482.1	232	59801	7	7	0.64	11	T-complex protein 1, theta subunit [Onchocerca flexuosa]
20	1	NCBIprot	OZC09655.1	422	100119	8	8	0.40	10	hypothetical protein X798_03349 [Onchocerca flexuosa]
20	2	NCBIprot	CRZ25538.1	158	63864	4	4	0.30	7	Bm4648 [Brugia malayi]
21	1	NCBIprot	XP_001899703.1	422	61331	10	9	0.99	19	Aspartyl-tRNA synthetase [Brugia malayi]
22	1	NCBIprot	CAA06694.1	421	82981	7	7	0.43	12	heat shock protein 90 [Brugia pahangi]
23	1	NCBIprot	CRZ24681.1	410	61689	10	9	0.85	18	Bm3590 [Brugia malayi]
23	2	NCBIprot	OZC06879.1	335	57394	10	10	1.09	19	pyruvate kinase [Onchocerca flexuosa]
24	1	NCBIprot	CRZ22764.1	409	64096	8	7	0.69	13	BMA-DDX-17, isoform a [Brugia malayi]
24	2	NCBIprot	XP_020305056.1	326	65024	6	6	0.48	10	DEAD box polypeptide 17 [Loa loa]
26	1	NCBIprot	XP_020303357.1	312	66712	7	7	0.56	13	glutaminase 2 [Loa loa]
27	1	NCBIprot	XP_020305473.1	289	58901	5	4	0.43	9	hypothetical protein LOAG_18130 [Loa loa]
27	2	NCBIprot	XP_001894187.1	239	59001	6	5	0.54	10	glutamate dehydrogenase, mitochondrial precursor [Brugia malayi]
28	1	NCBIprot	OZC10570.1	285	106980	6	6	0.27	5	fibronectin type III domain protein [Onchocerca flexuosa]
28	2	NCBIprot	EJW85123.1	162	20109	4	4	1.29	20	hypothetical protein WUBG_03968, partial [Wuchereria bancrofti]
29	1	NCBIprot	OZC12423.1	245	59006	4	4	0.33	8	ATP synthase subunit alpha [Onchocerca flexuosa]
30	1	NCBIprot	CRZ23134.1	228	66020	6	6	0.47	9	BMA-LET-805 [Brugia malayi]
31	1	NCBIprot	XP_003137976.1	220	67517	4	4	0.28	7	uncoordinated protein 78 [Loa loa]
32	1	NCBIprot	XP_003147050.1	218	58042	4	4	0.34	12	hypothetical protein LOAG_11484 [Loa loa]
33	1	NCBIprot	CDP96739.1	215	67871	5	5	0.37	8	BMA-IFB-1, isoform b [Brugia malayi]
36	1	NCBIprot	XP_003137834.1	178	60299	4	4	0.32	8	hypothetical protein LOAG_02248 [Loa loa]
37	1	NCBIprot	OZC05188.1	174	64864	8	6	0.68	7	asparagine--tRNA ligase domain protein [Onchocerca flexuosa]
37	2	NCBIprot	AAA27849.1	173	62965	8	6	0.71	8	63kd antigen [Brugia malayi]
38	1	NCBIprot	CTP81894.1	174	64469	5	4	0.30	9	BMA-AAK-2, isoform a [Brugia malayi]
40	1	NCBIprot	XP_020305600.1	173	38148	6	6	0.94	16	hypothetical protein LOAG_18022 [Loa loa]
40	2	NCBIprot	OZC09091.1	172	88523	5	5	0.27	5	TraB family protein [Onchocerca flexuosa]
42	1	NCBIprot	CDP92721.1	158	48871	4	4	0.41	10	Bm4209, partial [Brugia malayi]
48	1	NCBIprot	OZC12058.1	140	58694	4	4	0.33	7	hypothetical protein X798_00577 [Onchocerca flexuosa]

## Sheet: 3
Family	Member	Database	Accession	Score	Mass	Num. of matches	Num. of sequences	emPAI	%	Description
1	1	NCBIprot	OZC12423.1	3086	59006	57	31	10.33	54	ATP synthase subunit alpha [Onchocerca flexuosa]
2	1	NCBIprot	OZC11133.1	1496	50267	31	16	4.80	39	Tubulin/FtsZ family, GTPase domain protein, partial [Onchocerca flexuosa]
2	2	NCBIprot	CTP80930.1	1479	54401	31	17	3.71	41	BMA-MEC-12 [Brugia malayi]
2	3	NCBIprot	XP_020301341.1	920	51336	21	13	2.43	31	tubulin alpha chain [Loa loa]
2	4	NCBIprot	XP_020301645.1	632	39266	14	9	1.91	30	hypothetical protein LOAG_10553 [Loa loa]
2	5	NCBIprot	EJW72679.1	310	19496	10	6	3.44	26	alpha-tubulin, partial [Wuchereria bancrofti]
3	1	NCBIprot	OZC07693.1	1371	51331	27	15	4.17	37	Tubulin/FtsZ family, GTPase domain protein [Onchocerca flexuosa]
3	2	NCBIprot	XP_020302030.1	1344	51493	26	14	3.73	36	tubulin beta-1 chain [Loa loa]
3	3	NCBIprot	AAC13547.1	1151	50545	23	14	3.49	35	beta-tubulin [Dirofilaria immitis]
3	4	NCBIprot	XP_003146073.1	810	50517	17	12	1.96	29	tubulin beta-4 chain [Loa loa]
3	5	NCBIprot	OZC07344.1	568	51694	15	11	1.88	23	hypothetical protein X798_05654 [Onchocerca flexuosa]
4	1	NCBIprot	OZC08815.1	1248	61673	22	14	1.98	27	T-complex protein 1, eta subunit [Onchocerca flexuosa]
4	2	NCBIprot	EJW84468.1	1062	59045	21	11	1.72	24	T-complex protein 1 [Wuchereria bancrofti]
5	1	NCBIprot	CDQ00178.1	941	61960	21	18	2.90	32	Bm13963, isoform f [Brugia malayi]
5	2	NCBIprot	OZC11539.1	831	56929	18	15	2.52	29	UTP--glucose-1-phosphate uridylyltransferase [Onchocerca flexuosa]
6	1	NCBIprot	AEA91534.1	870	57814	25	17	3.62	34	2,3-diphosphoglycerate-independent phosphoglycerate mutase [Dirofilaria immitis]
6	2	NCBIprot	I6LDA6.1	658	57864	19	13	2.45	24	RecName: Full=2,3-bisphosphoglycerate-independent phosphoglycerate mutase
7	1	NCBIprot	CDQ03229.1	852	60923	17	13	2.03	24	BMA-GDH-1, isoform a [Brugia malayi]
7	2	NCBIprot	XP_020304797.1	598	57005	15	12	1.61	20	hypothetical protein LOAG_18758 [Loa loa]
8	1	NCBIprot	CDQ03689.1	810	63632	15	9	1.07	19	BMA-ALH-6, isoform c [Brugia malayi]
8	2	NCBIprot	OZC09999.1	410	64418	7	5	0.48	9	1-pyrroline-5-carboxylate dehydrogenase, partial [Onchocerca flexuosa]
9	1	NCBIprot	OZC12371.1	597	57696	17	10	1.78	15	Hexokinase [Onchocerca flexuosa]
9	2	NCBIprot	XP_003141237.1	538	56371	17	9	1.85	13	hexokinase type II [Loa loa]
9	3	NCBIprot	CDQ01932.2	498	55976	17	10	1.87	15	Bm12811, isoform b [Brugia malayi]
9	4	NCBIprot	XP_001899820.1	490	56389	17	10	1.85	14	Hexokinase family protein [Brugia malayi]
10	1	NCBIprot	CRZ24332.1	590	50086	17	15	2.84	28	BMA-RPT-2 [Brugia malayi]
11	1	NCBIprot	OZC11621.1	536	59246	12	11	1.35	25	ATP synthase F1, beta subunit [Onchocerca flexuosa]
12	1	NCBIprot	AAC24752.1	505	57595	12	10	1.08	17	transglutaminase precursor [Dirofilaria immitis]
12	2	NCBIprot	AAQ23042.1	261	54266	9	9	1.01	14	transglutaminase, partial [Brugia malayi]
13	1	NCBIprot	XP_001902899.1	465	46637	9	8	1.06	23	Pip kinase protein 2 [Brugia malayi]
14	1	NCBIprot	CDQ06750.1	426	40473	8	8	1.29	26	Bm8524, isoform a [Brugia malayi]
14	2	NCBIprot	XP_001894819.1	409	42135	8	8	1.22	25	actin [Brugia malayi]
15	1	NCBIprot	XP_003140438.1	390	55156	9	8	0.84	17	nuclear matrix protein SNEV [Loa loa]
15	2	NCBIprot	OZC06791.1	293	55030	8	7	0.84	13	WD domain, G-beta repeat protein [Onchocerca flexuosa]
16	1	NCBIprot	XP_001902332.1	381	45983	11	9	1.50	19	pinin/SDK/memA/ protein conserved region containing protein [Brugia malayi]
17	1	NCBIprot	OZC09306.1	350	54565	7	7	0.72	18	histone deacetylase 1 family protein [Onchocerca flexuosa]
18	1	NCBIprot	XP_003140682.1	319	54384	8	8	0.86	15	PCI domain-containing protein, partial [Loa loa]
19	1	NCBIprot	CDP94207.1	311	56639	7	7	0.68	14	BMA-IMA-3 [Brugia malayi]
20	1	NCBIprot	P11012.2	296	45498	5	5	0.59	11	RecName: Full=Calreticulin
21	1	NCBIprot	AAD13154.1	295	70477	7	6	0.43	9	heat shock protein 70 [Setaria digitata]
22	1	NCBIprot	EJW82755.1	294	53831	6	6	0.60	10	SnoRNA binding domain-containing protein [Wuchereria bancrofti]
23	1	NCBIprot	CRZ25372.1	284	53568	7	7	0.73	15	Bm7635 [Brugia malayi]
23	2	NCBIprot	OZC09459.1	189	46649	5	5	0.57	11	hypothetical protein X798_03416 [Onchocerca flexuosa]
24	1	NCBIprot	CRZ23180.1	281	61418	6	6	0.51	11	Bm6327 [Brugia malayi]
25	1	NCBIprot	CDP93912.1	277	51157	5	5	0.51	11	Bm5195, isoform g [Brugia malayi]
26	1	NCBIprot	EJW86665.1	275	54538	7	7	0.72	13	ARCN1 protein [Wuchereria bancrofti]
27	1	NCBIprot	CDP98243.1	272	53817	5	5	0.48	9	BMA-GCK-3 [Brugia malayi]
28	1	NCBIprot	OZC04851.1	262	96629	5	5	0.24	6	hypothetical protein X798_08179 [Onchocerca flexuosa]
28	2	NCBIprot	EJW88701.1	205	56852	4	4	0.35	9	hypothetical protein WUBG_00387 [Wuchereria bancrofti]
29	1	NCBIprot	CRZ25866.1	248	56617	4	4	0.35	8	BMA-UBXN-6 [Brugia malayi]
30	1	NCBIprot	XP_020302494.1	243	56308	5	5	0.45	11	seryl-tRNA synthetase [Loa loa]
31	1	NCBIprot	CDQ02359.1	242	49138	6	6	0.67	12	BMA-VPS-4, isoform e [Brugia malayi]
32	1	NCBIprot	XP_020303466.1	206	54932	5	5	0.47	12	initiation factor 2-associated protein [Loa loa]
34	1	NCBIprot	CDQ02659.1	196	54931	4	4	0.36	6	BMA-NOL-5, isoform b [Brugia malayi]
35	1	NCBIprot	OZC09850.1	192	61715	4	4	0.31	9	protein phosphatase 2A regulatory B subunit [Onchocerca flexuosa]
36	1	NCBIprot	CDQ04131.2	183	45248	4	4	0.45	8	Bm2762, isoform b [Brugia malayi]
40	1	NCBIprot	XP_001896476.1	147	52233	4	4	0.38	7	ATP-dependent RNA helicase T26G10.1 in chromosome III [Brugia malayi]
42	1	NCBIprot	OZC12861.1	146	66537	6	6	0.46	9	intermediate filament protein [Onchocerca flexuosa]
47	1	NCBIprot	OZC07812.1	126	58153	4	4	0.34	7	AMP-binding enzyme [Onchocerca flexuosa]
57	2	NCBIprot	XP_020304776.1	96	56453	4	4	0.35	6	serine/threonine-protein phosphatase [Loa loa]

## Sheet: 4
Family	Member	Database	Accession	Score	Mass	Num. of matches	Num. of sequences	emPAI	%	Description
1	1	NCBIprot	OZC11621.1	2848	59246	49	23	6.89	52	ATP synthase F1, beta subunit [Onchocerca flexuosa]
2	1	NCBIprot	AAC13547.1	2275	50545	44	20	9.35	50	beta-tubulin [Dirofilaria immitis]
2	2	NCBIprot	OZC07693.1	1881	51331	37	17	6.19	45	Tubulin/FtsZ family, GTPase domain protein [Onchocerca flexuosa]
2	3	NCBIprot	XP_020302030.1	1677	51493	33	16	5.06	39	tubulin beta-1 chain [Loa loa]
2	4	NCBIprot	XP_003146073.1	1380	50517	27	16	4.77	37	tubulin beta-4 chain [Loa loa]
2	5	NCBIprot	CDP95174.1	980	51356	24	14	3.38	36	Bm9698 [Brugia malayi]
2	6	NCBIprot	OZC07344.1	468	51694	12	8	1.08	17	hypothetical protein X798_05654 [Onchocerca flexuosa]
2	7	NCBIprot	CDQ08420.1	319	8843	7	4	23.64	52	Bm12766 [Brugia malayi]
3	1	NCBIprot	OZC12423.1	1209	59006	26	19	3.49	32	ATP synthase subunit alpha [Onchocerca flexuosa]
4	1	NCBIprot	OZC11133.1	989	50267	22	14	2.52	36	Tubulin/FtsZ family, GTPase domain protein, partial [Onchocerca flexuosa]
4	2	NCBIprot	CTP80930.1	708	54401	17	12	1.74	28	BMA-MEC-12 [Brugia malayi]
4	3	NCBIprot	XP_020301341.1	510	51336	14	11	1.47	27	tubulin alpha chain [Loa loa]
4	4	NCBIprot	EJW72679.1	302	19496	9	6	3.45	31	alpha-tubulin, partial [Wuchereria bancrofti]
5	1	NCBIprot	XP_003142985.1	888	55828	26	18	3.53	30	adenylosuccinate lyase [Loa loa]
5	2	NCBIprot	EJW85530.1	835	55658	25	16	2.63	28	adenylosuccinate lyase [Wuchereria bancrofti]
6	1	NCBIprot	CDQ03226.1	828	49019	21	15	3.69	30	BMA-HEL-1, isoform a [Brugia malayi]
7	1	NCBIprot	XP_003143613.1	825	49078	15	10	2.33	25	DNA-binding protein [Loa loa]
7	2	NCBIprot	OZC06231.1	756	54899	16	11	2.16	23	DNA-binding protein [Onchocerca flexuosa]
8	1	NCBIprot	XP_003144331.1	662	51122	13	9	1.28	25	elongation factor 1-alpha [Loa loa]
9	1	NCBIprot	CRZ23182.1	628	54349	14	10	1.17	20	BMA-TUFM-1 [Brugia malayi]
9	2	NCBIprot	XP_020306172.1	591	55887	11	8	0.83	15	translation elongation factor Tu [Loa loa]
10	1	NCBIprot	CDQ00178.1	557	61960	14	12	1.43	21	Bm13963, isoform f [Brugia malayi]
11	1	NCBIprot	OZC11647.1	503	28366	11	8	3.37	32	tetratricopeptide repeat protein [Onchocerca flexuosa]
12	1	NCBIprot	P30162.1	475	42087	11	9	1.72	27	RecName: Full=Actin-1
12	2	NCBIprot	XP_001894819.1	433	42135	11	9	1.71	27	actin [Brugia malayi]
13	1	NCBIprot	XP_001902831.1	466	47757	11	10	1.64	22	FKBP-type peptidyl-prolyl cis-trans isomerase-59, BmFKBP59 [Brugia malayi]
14	1	NCBIprot	XP_020305119.1	365	53107	7	6	0.61	14	dihydrolipoyl dehydrogenase [Loa loa]
15	1	NCBIprot	XP_001895617.1	360	52768	8	7	0.90	17	integrin-linked kinase [Brugia malayi]
16	1	NCBIprot	XP_001893780.1	345	49331	9	9	1.16	20	26S protease regulatory subunit 6A [Brugia malayi]
17	1	NCBIprot	AHI18146.1	327	47838	5	5	0.55	16	enolase [Brugia malayi]
18	1	NCBIprot	CDP95142.1	326	49676	6	6	0.66	12	BMA-CRT-1, isoform b [Brugia malayi]
19	1	NCBIprot	CDP94207.1	320	56639	6	5	0.45	11	BMA-IMA-3 [Brugia malayi]
20	1	NCBIprot	XP_020304043.1	319	49211	7	7	0.82	18	T-complex protein 1 [Loa loa]
21	1	NCBIprot	XP_020305355.1	270	49032	9	9	1.17	18	aaa ATPase [Loa loa]
21	2	NCBIprot	OZC12651.1	243	32063	7	7	1.50	24	ATPase, AAA family [Onchocerca flexuosa]
22	1	NCBIprot	CRZ21694.1	274	56748	8	7	0.81	14	BMA-UNC-43, isoform a [Brugia malayi]
23	1	NCBIprot	OZC09205.1	204	51323	4	4	0.39	7	hypothetical protein X798_03749 [Onchocerca flexuosa]
24	1	NCBIprot	I6LDA6.1	242	57864	6	6	0.55	13	RecName: Full=2,3-bisphosphoglycerate-independent phosphoglycerate mutase
25	1	NCBIprot	EJW80267.1	237	40888	6	6	0.86	18	hypothetical protein WUBG_08822 [Wuchereria bancrofti]
26	1	NCBIprot	CDQ04131.2	236	45248	5	5	0.59	12	Bm2762, isoform b [Brugia malayi]
26	2	NCBIprot	OZC07635.1	181	40425	4	4	0.52	13	hypothetical protein X798_05352 [Onchocerca flexuosa]
28	1	NCBIprot	CDQ01769.2	194	57267	6	6	0.56	9	BMA-SMU-1 [Brugia malayi]
29	1	NCBIprot	OZC11681.1	192	53762	4	4	0.37	11	putative rRNA pseudouridine synthase [Onchocerca flexuosa]
29	2	NCBIprot	XP_003143583.1	187	51353	4	4	0.39	10	nucleolar protein [Loa loa]
30	1	NCBIprot	CRZ23180.1	191	61418	4	4	0.32	7	Bm6327 [Brugia malayi]
32	1	NCBIprot	EJW83036.1	176	55916	4	4	0.35	9	signal recognition particle protein SRP54 [Wuchereria bancrofti]
33	1	NCBIprot	CDP98270.1	171	50381	4	4	0.40	9	BMA-ARRD-25 [Brugia malayi]
33	2	NCBIprot	XP_003138642.1	154	48934	4	4	0.41	10	arrestin domain-containing protein [Loa loa]
34	1	NCBIprot	OZC10545.1	171	93545	5	5	0.25	7	hypothetical protein X798_02294 [Onchocerca flexuosa]
35	1	NCBIprot	XP_003137035.1	163	55178	5	4	0.47	9	serine hydroxymethyltransferase [Loa loa]
37	1	NCBIprot	AAD13154.1	156	70477	4	4	0.27	6	heat shock protein 70 [Setaria digitata]
38	1	NCBIprot	XP_020304797.1	152	57005	5	5	0.45	10	hypothetical protein LOAG_18758 [Loa loa]
45	1	NCBIprot	XP_001899095.1	137	49966	5	4	0.40	8	Epsin 2 [Brugia malayi]
46	1	NCBIprot	CDP97642.1	132	59668	5	4	0.42	5	Bm4597, partial [Brugia malayi]
46	2	NCBIprot	OZC11886.1	122	59015	5	5	0.43	9	nuclear protein localization protein 4-like protein [Onchocerca flexuosa]
49	1	NCBIprot	OZC09726.1	122	49223	4	4	0.41	11	26S proteasome subunit P45 family protein [Onchocerca flexuosa]
50	1	NCBIprot	AFL46382.1	119	36385	4	4	0.59	12	glyceraldehyde 3 phosphate dehydrogenase [Dirofilaria immitis]

## Sheet: 5
Family	Member	Database	Accession	Score	Mass	Num. of matches	Num. of sequences	emPAI	%	Description
1	1	NCBIprot	AHI18146.1	2658	47838	39	16	4.87	45	enolase [Brugia malayi]
1	2	NCBIprot	XP_003149703.1	2124	27907	29	14	12.04	60	enolase [Loa loa]
2	1	NCBIprot	OZC11621.1	1312	59246	25	19	3.83	42	ATP synthase F1, beta subunit [Onchocerca flexuosa]
3	1	NCBIprot	XP_003144331.1	1081	51122	24	16	3.44	42	elongation factor 1-alpha [Loa loa]
3	2	NCBIprot	P27592.1	844	51090	19	15	2.77	39	RecName: Full=Elongation factor 1-alpha
3	3	NCBIprot	OZC05795.1	235	35861	6	5	0.80	15	hypothetical protein X798_07230 [Onchocerca flexuosa]
4	1	NCBIprot	AAC13547.1	863	50545	18	14	3.16	35	beta-tubulin [Dirofilaria immitis]
4	2	NCBIprot	XP_020302030.1	555	51493	13	11	1.68	26	tubulin beta-1 chain [Loa loa]
4	3	NCBIprot	OZC07693.1	550	51331	13	11	1.70	26	Tubulin/FtsZ family, GTPase domain protein [Onchocerca flexuosa]
5	1	NCBIprot	CDQ02499.1	841	41043	19	14	4.76	44	BMA-UNC-87, isoform b, partial [Brugia malayi]
6	1	NCBIprot	XP_020304046.1	789	52630	17	13	2.35	30	TKL/MLK/ILK protein kinase [Loa loa]
7	1	NCBIprot	CRZ23165.1	747	47364	18	16	3.57	37	Bm13696 [Brugia malayi]
7	2	NCBIprot	XP_003137738.1	700	47379	17	15	3.18	38	eukaryotic initiation factor 4A [Loa loa]
7	3	NCBIprot	CDQ08523.1	244	46178	7	7	0.90	15	Bm13697, isoform a [Brugia malayi]
8	1	NCBIprot	OZC12691.1	710	53030	16	9	1.22	21	elongation factor Tu GTP binding domain protein [Onchocerca flexuosa]
9	1	NCBIprot	CDQ06750.1	663	40473	14	9	1.84	30	Bm8524, isoform a [Brugia malayi]
9	2	NCBIprot	CDP93363.1	657	40472	14	9	1.84	30	Bm9237, isoform b [Brugia malayi]
10	1	NCBIprot	CDQ03226.1	655	49019	19	16	3.34	31	BMA-HEL-1, isoform a [Brugia malayi]
11	1	NCBIprot	OZC12113.1	650	47652	13	11	1.91	27	putative Histone-binding protein RBBP4 [Onchocerca flexuosa]
12	1	NCBIprot	A8NY27.2	608	52450	14	11	1.63	27	RecName: Full=Eukaryotic translation initiation factor 3 subunit E
13	1	NCBIprot	CDP98105.1	566	45276	12	9	1.55	26	BMA-RPT-1, isoform b [Brugia malayi]
14	1	NCBIprot	OZC12423.1	555	59006	11	11	1.20	22	ATP synthase subunit alpha [Onchocerca flexuosa]
15	1	NCBIprot	CDP92923.1	526	47613	9	7	1.23	17	Bm7152, isoform a, partial [Brugia malayi]
15	2	NCBIprot	OZC09153.1	473	32127	8	5	1.86	23	Hexokinase [Onchocerca flexuosa]
16	1	NCBIprot	XP_001902831.1	484	47757	11	11	1.65	23	FKBP-type peptidyl-prolyl cis-trans isomerase-59, BmFKBP59 [Brugia malayi]
16	2	NCBIprot	OZC07924.1	407	48038	10	10	1.41	21	peptidyl-prolyl cis-trans isomerase, FKBP-type [Onchocerca flexuosa]
17	1	NCBIprot	OZC07980.1	472	54291	8	7	0.73	14	hypothetical protein X798_04976 [Onchocerca flexuosa]
17	2	NCBIprot	CDP93344.1	316	53872	6	6	0.60	13	BMA-RUVB-2, isoform c [Brugia malayi]
17	3	NCBIprot	XP_020306988.1	261	50670	6	6	0.65	12	hypothetical protein LOAG_16811 [Loa loa]
18	1	NCBIprot	OZC12366.1	442	50735	11	9	1.12	19	putative 4-aminobutyrate transaminase [Onchocerca flexuosa]
18	2	NCBIprot	CRZ25039.1	201	55478	6	5	0.47	8	BMA-GTA-1 [Brugia malayi]
19	1	NCBIprot	OZC06231.1	426	54899	9	7	1.00	16	DNA-binding protein [Onchocerca flexuosa]
20	1	NCBIprot	EJW83273.1	368	49285	7	6	0.83	14	peptide chain release factor eRF/aRF [Wuchereria bancrofti]
21	1	NCBIprot	OZC06175.1	363	46404	6	6	0.73	16	hypothetical protein X798_06841 [Onchocerca flexuosa]
22	1	NCBIprot	EJW88499.1	361	45297	12	11	1.80	32	26S protease regulatory subunit 6b [Wuchereria bancrofti]
23	1	NCBIprot	OZC07614.1	337	113991	7	6	0.25	6	adenylosuccinate synthase [Onchocerca flexuosa]
23	2	NCBIprot	XP_003136989.1	238	48790	5	5	0.54	11	adenylosuccinate synthetase [Loa loa]
23	3	NCBIprot	CDP98611.1	169	53114	4	4	0.38	7	Bm13838, isoform a [Brugia malayi]
24	1	NCBIprot	EJW88036.1	337	54434	7	6	0.73	14	hypothetical protein WUBG_01051 [Wuchereria bancrofti]
25	1	NCBIprot	AAD13154.1	312	70477	7	7	0.52	13	heat shock protein 70 [Setaria digitata]
26	1	NCBIprot	XP_020306172.1	307	55887	6	6	0.58	13	translation elongation factor Tu [Loa loa]
27	1	NCBIprot	OZC10826.1	302	48412	6	6	0.69	15	Pre-mRNA-splicing factor RBM22 family protein [Onchocerca flexuosa]
28	1	NCBIprot	EJW85530.1	281	55658	8	7	0.71	13	adenylosuccinate lyase [Wuchereria bancrofti]
29	1	NCBIprot	OZC06624.1	276	42673	5	4	0.49	15	FFD and TFG box motif protein [Onchocerca flexuosa]
30	1	NCBIprot	CAA06694.1	270	82981	7	7	0.43	9	heat shock protein 90 [Brugia pahangi]
31	1	NCBIprot	XP_020301261.1	267	36682	5	4	0.78	13	UV excision repair protein Rad23 [Loa loa]
32	1	NCBIprot	OZC05739.1	265	34661	6	5	0.84	18	hypothetical protein X798_07286 [Onchocerca flexuosa]
33	1	NCBIprot	XP_020303551.1	265	49920	10	10	1.34	20	AP-2 complex subunit mu [Loa loa]
34	1	NCBIprot	XP_003140872.1	248	49625	6	5	0.67	9	dolichyl-di-phosphooligosaccharide-protein glycotransferase [Loa loa]
35	1	NCBIprot	CRZ23299.1	244	54694	7	6	0.59	11	BMA-VHA-15 [Brugia malayi]
35	2	NCBIprot	XP_003138894.2	178	49317	6	5	0.54	10	vacuolar h ATPase 15 [Loa loa]
35	3	NCBIprot	OZC05543.1	122	22293	5	4	1.12	15	v-ATPase subunit H, partial [Onchocerca flexuosa]
36	1	NCBIprot	XP_003136834.1	243	53461	4	4	0.37	9	orotate phosphoribosyltransferase [Loa loa]
36	2	NCBIprot	OZC08826.1	176	53841	4	4	0.37	5	hypothetical protein X798_04151 [Onchocerca flexuosa]
37	1	NCBIprot	XP_020305648.1	238	53415	6	5	0.61	9	hypothetical protein LOAG_17984 [Loa loa]
38	1	NCBIprot	OZC09814.1	234	55695	6	6	0.58	11	phosphogluconate dehydrogenase [Onchocerca flexuosa]
38	2	NCBIprot	XP_020302178.1	194	54223	5	5	0.48	10	6-phosphogluconate dehydrogenase [Loa loa]
38	3	NCBIprot	EJW80510.1	183	33013	5	5	0.90	16	6-phosphogluconate dehydrogenase domain-containing protein, partial [Wuchereria bancrofti]
40	1	NCBIprot	OZC06485.1	229	49575	5	5	0.53	10	DEAD/DEAH box helicase [Onchocerca flexuosa]
42	1	NCBIprot	XP_003143583.1	225	51353	5	4	0.51	10	nucleolar protein [Loa loa]
42	2	NCBIprot	OZC11681.1	210	53762	4	4	0.37	11	putative rRNA pseudouridine synthase [Onchocerca flexuosa]
44	1	NCBIprot	CAA72516.1	216	51020	4	4	0.39	9	glutathione reductase [Onchocerca volvulus]
45	1	NCBIprot	AAN78131.1	212	42387	6	6	0.82	16	cAMP-dependent protein kinase [Onchocerca volvulus]
47	1	NCBIprot	OZC09612.1	190	68475	4	4	0.28	7	HMG box [Onchocerca flexuosa]
48	1	NCBIprot	XP_003138254.1	185	56882	4	4	0.35	8	hypothetical protein LOAG_02669 [Loa loa]
50	1	NCBIprot	EJW88180.1	167	43398	4	4	0.48	10	hypothetical protein WUBG_00913 [Wuchereria bancrofti]
51	1	NCBIprot	CDQ04131.2	154	45248	4	4	0.45	10	Bm2762, isoform b [Brugia malayi]
53	1	NCBIprot	OZC05111.1	147	47227	5	5	0.57	11	eukaryotic translation initiation factor 5 family protein [Onchocerca flexuosa]
62	1	NCBIprot	OZC06927.1	133	55709	4	4	0.36	6	hypothetical protein X798_06069 [Onchocerca flexuosa]
62	2	NCBIprot	XP_020303172.1	124	55127	4	4	0.36	6	hypothetical protein LOAG_04059 [Loa loa]
80	1	NCBIprot	CTP81506.1	101	51941	4	4	0.39	7	Bm1940 [Brugia malayi]

## Sheet: 6
Family	Member	Database	Accession	Score	Mass	Num. of matches	Num. of sequences	emPAI	%	Description
1	1	NCBIprot	CDQ06750.1	3461	40473	75	19	8.81	54	Bm8524, isoform a [Brugia malayi]
1	2	NCBIprot	XP_001894819.1	3172	42135	70	18	7.97	52	actin [Brugia malayi]
1	3	NCBIprot	EJW74021.1	1698	16654	29	11	18.86	61	hypothetical protein WUBG_15068 [Wuchereria bancrofti]
2	1	NCBIprot	CRZ23143.1	894	59070	22	11	1.36	23	BMA-CTS-1 [Brugia malayi]
2	2	NCBIprot	OZC05515.1	391	18095	10	5	2.97	33	putative citrate (Si)-synthase, eukaryotic, partial [Onchocerca flexuosa]
3	1	NCBIprot	OZC07283.1	894	45166	16	12	2.68	32	putative proteasome-activating nucleotidase [Onchocerca flexuosa]
4	1	NCBIprot	XP_003141782.1	777	44854	16	14	3.09	38	phosphoglycerate kinase [Loa loa]
4	2	NCBIprot	ALC61520.1	336	29096	7	6	1.37	21	phosphoglycerate kinase, partial [Setaria cervi]
5	1	NCBIprot	EJW85566.1	637	43180	14	9	1.65	25	paralyzed arrest at two-fold protein 6 [Wuchereria bancrofti]
5	2	NCBIprot	OZC09871.1	565	43664	13	9	1.62	23	hypothetical protein X798_02977 [Onchocerca flexuosa]
6	1	NCBIprot	CDQ01735.1	630	42871	13	10	2.25	28	BMA-EGL-30 [Brugia malayi]
6	2	NCBIprot	OZC08766.1	371	41598	9	7	1.48	23	g-protein alpha subunit [Onchocerca flexuosa]
7	1	NCBIprot	XP_020302214.1	552	43568	9	9	1.38	27	hypothetical protein LOAG_07919 [Loa loa]
8	1	NCBIprot	XP_003136825.1	461	43844	11	11	1.87	33	hypothetical protein LOAG_01238 [Loa loa]
9	1	NCBIprot	CDQ00204.1	458	50009	11	9	1.32	22	BMA-RPN-6.1, partial [Brugia malayi]
9	2	NCBIprot	XP_003140496.1	412	47833	11	9	1.41	25	proteasome regulatory particle [Loa loa]
10	1	NCBIprot	OZC06300.1	413	45849	7	7	0.90	20	26S proteasome subunit P45 family protein [Onchocerca flexuosa]
11	1	NCBIprot	XP_001891688.1	402	47781	10	8	1.03	17	succinyl-CoA ligase [ADP-forming] beta-chain, mitochondrial, putative [Brugia malayi]
11	2	NCBIprot	XP_020305712.1	363	47446	9	8	1.04	16	succinyl-CoA synthetase [Loa loa]
11	3	NCBIprot	EJW88037.1	346	47864	9	8	1.02	16	hypothetical protein WUBG_01052 [Wuchereria bancrofti]
12	1	NCBIprot	CAA06694.1	381	82981	9	9	0.58	13	heat shock protein 90 [Brugia pahangi]
13	1	NCBIprot	XP_003143605.1	375	50369	6	5	0.65	12	innexin inx-3 [Loa loa]
13	2	NCBIprot	EJW82690.1	217	50400	4	4	0.40	10	innexin family protein [Wuchereria bancrofti]
14	1	NCBIprot	CDQ02357.1	372	45248	9	8	1.31	18	BMA-GSA-1, isoform b [Brugia malayi]
15	1	NCBIprot	CDQ03094.2	359	50928	9	8	1.10	15	BMA-FUM-1 [Brugia malayi]
16	1	NCBIprot	CDQ00191.1	347	47576	8	7	0.86	14	BMA-RPN-7 [Brugia malayi]
17	1	NCBIprot	XP_003144331.1	345	51122	7	6	0.64	16	elongation factor 1-alpha [Loa loa]
18	1	NCBIprot	CRZ24346.1	338	43095	6	6	0.80	20	BMA-GPB-2 [Brugia malayi]
18	2	NCBIprot	XP_020302558.1	303	42723	6	6	0.81	19	guanine nucleotide-binding protein subunit beta-2 [Loa loa]
19	1	NCBIprot	CRZ23134.1	335	66020	10	10	0.89	14	BMA-LET-805 [Brugia malayi]
19	2	NCBIprot	XP_020305764.1	274	467698	9	9	0.09	1	hypothetical protein LOAG_17881 [Loa loa]
20	1	NCBIprot	XP_003139591.1	330	45380	8	5	0.74	12	pyruvate dehydrogenase E1 component [Loa loa]
21	1	NCBIprot	CRZ21737.1	298	44340	6	5	0.61	16	BMA-PRMT-1 [Brugia malayi]
22	1	NCBIprot	CDQ02171.1	287	48599	7	7	0.83	12	Bm13840, partial [Brugia malayi]
22	2	NCBIprot	OZC12481.1	268	52744	6	6	0.62	11	hypothetical protein X798_00112 [Onchocerca flexuosa]
23	1	NCBIprot	XP_020302221.1	275	32937	6	5	0.89	19	hypothetical protein LOAG_07907 [Loa loa]
24	1	NCBIprot	XP_020307032.1	274	49054	8	8	0.99	18	hypothetical protein LOAG_16787 [Loa loa]
24	2	NCBIprot	CDQ05637.1	269	47072	8	8	1.05	19	Bm6766 [Brugia malayi]
25	1	NCBIprot	XP_003139882.1	224	44836	5	4	0.46	10	hypothetical protein LOAG_04297 [Loa loa]
25	2	NCBIprot	XP_001891682.1	201	44796	6	6	0.76	16	MRG family protein [Brugia malayi]
26	1	NCBIprot	XP_003139675.1	243	47235	5	5	0.56	10	PCI domain-containing protein [Loa loa]
27	1	NCBIprot	CDQ02784.1	237	40996	5	5	0.67	14	BMA-KIN-3, isoform b [Brugia malayi]
29	1	NCBIprot	OZC04978.1	229	48913	6	6	0.68	13	elongation factor 1 gamma, hypothetical protein [Onchocerca flexuosa]
30	1	NCBIprot	OZC10602.1	227	45035	4	4	0.45	13	kinase domain protein [Onchocerca flexuosa]
31	2	NCBIprot	XP_020305060.1	167	48149	4	4	0.42	9	phosphatase 1E [Loa loa]
32	1	NCBIprot	AHI18146.1	225	47838	4	4	0.42	12	enolase [Brugia malayi]
33	1	NCBIprot	XP_020304106.1	208	42412	7	7	1.00	17	heterogeneous nuclear ribonucleoprotein H [Loa loa]
34	1	NCBIprot	XP_003145979.1	199	44296	8	7	0.94	14	60S ribosomal protein L3 [Loa loa]
36	1	NCBIprot	OZC07379.1	177	28021	5	5	1.11	18	oxidoreductase, zinc-binding dehydrogenase family protein [Onchocerca flexuosa]
38	1	NCBIprot	OZC12694.1	169	49773	4	4	0.40	9	putative isocitrate dehydrogenase [Onchocerca flexuosa]
40	1	NCBIprot	CDQ00271.1	156	49094	4	4	0.41	7	BMA-GOP-3 [Brugia malayi]
41	1	NCBIprot	CDP97356.1	150	51887	5	4	0.50	6	Bm4654, isoform a [Brugia malayi]
46	1	NCBIprot	EJW85132.1	140	46888	4	4	0.43	7	saccharopine dehydrogenase [Wuchereria bancrofti]
51	1	NCBIprot	OZC06886.1	119	54131	5	5	0.48	8	casein kinase I isoform gamma-1 family protein [Onchocerca flexuosa]

## Sheet: 7
Family	Member	Database	Accession	Score	Mass	Num. of matches	Num. of sequences	emPAI	%	Description
1	1	NCBIprot	OZC08989.1	1209	74617	21	18	2.10	27	hypothetical protein X798_03919 [Onchocerca flexuosa]
1	2	NCBIprot	CDP95874.1	757	35251	14	12	3.69	36	Bm4012, isoform b [Brugia malayi]
2	1	NCBIprot	CDQ03887.2	1072	34003	15	11	3.40	47	Bm4453, isoform a [Brugia malayi]
3	1	NCBIprot	CDP96801.1	930	38115	13	8	1.42	26	BMA-GPB-1, isoform a [Brugia malayi]
4	1	NCBIprot	EJW80590.1	926	36117	21	11	3.54	24	malate dehydrogenase [Wuchereria bancrofti]
4	2	NCBIprot	OZC12332.1	822	36184	21	11	3.52	22	malate dehydrogenase, NAD-dependent [Onchocerca flexuosa]
4	3	NCBIprot	XP_003145931.1	352	35886	11	8	1.87	16	malate dehydrogenase [Loa loa]
5	1	NCBIprot	OZC08698.1	882	40249	14	8	1.56	27	glycerol-3-phosphate dehydrogenase [NAD(P)+ ] [Onchocerca flexuosa]
5	2	NCBIprot	EJW83074.1	723	39795	12	9	2.19	29	glycerol-3-phosphate dehydrogenase [Wuchereria bancrofti]
6	1	NCBIprot	XP_001897696.1	813	32648	13	7	1.46	23	RNA recognition motif containing protein [Brugia malayi]
7	1	NCBIprot	OZC05938.1	709	36815	13	6	1.79	17	hypothetical protein X798_07083 [Onchocerca flexuosa]
8	1	NCBIprot	OZC07229.1	593	39249	7	4	0.71	19	putative pyruvate dehydrogenase E1 component subunit beta [Onchocerca flexuosa]
9	1	NCBIprot	OZC11013.1	539	35809	13	11	3.08	32	WD domain, G-beta repeat protein [Onchocerca flexuosa]
10	1	NCBIprot	OZC10791.1	530	30207	11	8	2.03	25	Troponin [Onchocerca flexuosa]
11	1	NCBIprot	OZC05336.1	503	36527	10	9	1.81	27	hypothetical protein X798_07689 [Onchocerca flexuosa]
11	2	NCBIprot	XP_020305007.1	501	36767	9	8	1.50	24	DnaJ domain-containing protein [Loa loa]
12	1	NCBIprot	OZC08097.1	423	42142	8	5	0.82	16	hypothetical protein X798_04888 [Onchocerca flexuosa]
13	1	NCBIprot	OZC07498.1	404	52278	10	7	0.91	14	ATP synthase F1, gamma subunit, partial [Onchocerca flexuosa]
13	2	NCBIprot	CRZ22409.1	277	34296	9	7	1.66	20	Bm13860 [Brugia malayi]
14	1	NCBIprot	OZC12688.1	365	18860	7	7	3.68	41	hypothetical protein X798_00320 [Onchocerca flexuosa]
15	1	NCBIprot	EJW82776.1	363	29542	6	6	1.34	22	proliferating cell nuclear antigen [Wuchereria bancrofti]
16	1	NCBIprot	CRZ24220.1	359	30583	8	7	1.61	28	BMA-CAP-2 [Brugia malayi]
17	1	NCBIprot	EJW85143.1	332	116817	5	4	0.16	5	PAN domain-containing protein [Wuchereria bancrofti]
18	1	NCBIprot	OZC11587.1	326	61663	6	5	0.41	11	hypothetical protein X798_01447 [Onchocerca flexuosa]
19	1	NCBIprot	CRZ22875.1	307	36978	7	6	0.98	22	BMA-UBH-4 [Brugia malayi]
20	1	NCBIprot	CRZ25961.1	303	36495	5	5	0.78	18	Bm7619 [Brugia malayi]
21	1	NCBIprot	XP_003145913.1	285	35094	7	6	1.05	15	60S ribosomal protein L5 [Loa loa]
23	1	NCBIprot	EJW87204.1	274	34952	6	6	1.05	20	mitochondrial adenine nucleotide translocase 1.3 [Wuchereria bancrofti]
24	1	NCBIprot	EJW87709.1	270	30809	5	5	0.97	23	napb protein [Wuchereria bancrofti]
26	1	NCBIprot	XP_001897742.1	223	35008	5	4	0.62	14	60S acidic ribosomal protein P0 [Brugia malayi]
27	1	NCBIprot	CDQ01660.1	221	37002	4	4	0.58	14	BMA-STI-1, isoform b [Brugia malayi]
28	1	NCBIprot	CRZ22805.1	215	38826	5	5	0.72	16	Bm13849 [Brugia malayi]
29	1	NCBIprot	EJW86815.1	211	34929	4	4	0.62	12	eukaryotic-type carbonic anhydrase [Wuchereria bancrofti]
31	1	NCBIprot	XP_020301085.1	208	36548	6	6	0.99	16	phosphatidylinositol-specific phospholipase C [Loa loa]
31	2	NCBIprot	CRZ23625.1	143	36115	5	5	0.79	12	Bm9338 [Brugia malayi]
34	1	NCBIprot	EJW75313.1	181	37525	4	4	0.56	14	actin [Wuchereria bancrofti]
35	1	NCBIprot	CDQ00029.1	180	37958	5	4	0.74	10	BMA-KIN-19, isoform a [Brugia malayi]
36	1	NCBIprot	OZC12112.1	180	34380	5	5	0.84	13	Isy1-like splicing family protein [Onchocerca flexuosa]
37	1	NCBIprot	OZC06375.1	175	25389	4	4	0.93	21	inorganic diphosphatase, partial [Onchocerca flexuosa]
39	1	NCBIprot	ACT55266.1	172	24955	4	4	0.95	15	putative lactate dehydrogenase, partial [Onchocerca volvulus]
39	2	NCBIprot	EJW88316.1	108	36353	4	4	0.59	9	L-lactate dehydrogenase [Wuchereria bancrofti]
52	1	NCBIprot	EJW86124.1	147	33378	4	4	0.65	16	F-actin-capping protein subunit alpha-1 [Wuchereria bancrofti]
57	1	NCBIprot	OZC11132.1	132	29216	5	5	1.05	18	PurA ssDNA and RNA-binding protein [Onchocerca flexuosa]
66	1	NCBIprot	CRZ24852.1	119	47227	4	4	0.43	10	BMA-LGC-34, isoform a, partial [Brugia malayi]

## Sheet: 8
Family	Member	Database	Accession	Score	Mass	Num. of matches	Num. of sequences	emPAI	%	Description
1	1	NCBIprot	CDP95567.1	483	20038	11	9	6.94	43	BMA-RPS-18, isoform c [Brugia malayi]
2	1	NCBIprot	OZC10739.1	392	37587	8	6	0.95	18	Cofilin/tropomyosin-type actin-binding protein [Onchocerca flexuosa]
3	1	NCBIprot	EJW80034.1	365	15588	7	6	5.46	46	ribosomal protein S17 [Wuchereria bancrofti]
4	1	NCBIprot	XP_020301425.1	364	16318	6	5	2.56	36	40S ribosomal protein S14 [Loa loa]
5	1	NCBIprot	OZC08451.1	311	17694	7	5	2.24	25	hypothetical protein X798_04511 [Onchocerca flexuosa]
6	1	NCBIprot	CDQ04387.1	279	24832	5	4	0.96	17	Bm2874, isoform a [Brugia malayi]
6	2	NCBIprot	XP_003149647.1	266	14431	5	4	2.14	31	histone H2B 2 [Loa loa]
7	1	NCBIprot	XP_001894284.1	276	16425	7	7	4.85	41	40S ribosomal protein S16 [Brugia malayi]
8	1	NCBIprot	EJW75313.1	270	37525	5	5	0.75	20	actin [Wuchereria bancrofti]
9	1	NCBIprot	CTP81940.1	225	14886	5	5	3.02	37	Bm6250, isoform a [Brugia malayi]
13	1	NCBIprot	XP_003139291.1	205	17023	5	4	1.66	32	ubiquitin-conjugating enzyme E2 N [Loa loa]
13	2	NCBIprot	OZC09157.1	152	16928	4	4	1.66	32	ubiquitin--protein ligase [Onchocerca flexuosa]
14	1	NCBIprot	OZC09206.1	185	18820	4	4	1.41	25	EF hand [Onchocerca flexuosa]
16	1	NCBIprot	XP_020302991.1	177	24379	5	5	1.35	20	hypothetical protein LOAG_04871 [Loa loa]
21	1	NCBIprot	XP_001895225.1	151	17008	4	4	1.66	22	40S ribosomal protein S19S [Brugia malayi]
