# Supplementary material for: Immunoproteomic Analysis of Dirofilaria repens Microfilariae and Adult Parasite Stages
Source: Pathogens. 2021 Feb 5;10(2):174. doi: 10.3390/pathogens10020174 (PMC7914743; doi:10.3390/pathogens10020174)
Supplement: Supplementary file 1 [file pathogens-10-00174-s001.zip › Supplementary_File_S2.xlsx]

## Sheet: 1
Family	Member	Database	Accession	Score	Mass	Num. of matches	Num. of sequences	emPAI	%	Description
1	1	NCBIprot	CRZ25162.1	7090	227980	135	52	2.07	24	BMA-MYO-3 [Brugia malayi]
1	2	NCBIprot	EJW88197.1	6787	170345	133	52	3.27	31	myosin tail family protein [Wuchereria bancrofti]
1	3	NCBIprot	EJD76606.1	6786	204042	129	50	2.58	27	myosin tail family protein [Loa loa]
1	4	NCBIprot	XP_001899601.1	5667	226877	109	67	3.59	34	myosin heavy chain [Brugia malayi]
1	5	NCBIprot	EJD74963.1	4582	220412	95	61	2.80	31	myosing heavy chain [Loa loa]
1	6	NCBIprot	AAA29420.1	4576	227296	93	59	2.65	28	Major body wall myosin [Onchocerca volvulus]
1	7	NCBIprot	EJW84128.1	4044	170095	81	52	3.39	32	hypothetical protein WUBG_04957 [Wuchereria bancrofti]
1	8	NCBIprot	CRZ22959.1	2512	229722	48	30	0.88	16	Bm3307, partial [Brugia malayi]
1	9	NCBIprot	EJD73722.1	1657	127853	27	15	0.76	14	CBR-UNC-54 protein [Loa loa]
1	10	NCBIprot	ALR73889.1	1478	28235	22	13	9.90	60	myosin heavy chain, partial [Dirofilaria repens]
1	11	NCBIprot	EJW83409.1	1195	54244	21	11	2.49	31	myosin [Wuchereria bancrofti]
1	12	NCBIprot	ALR73899.1	1150	27750	17	10	5.17	46	myosin heavy chain, partial [Loxodontofilaria caprini]
1	13	NCBIprot	AAA64515.1	839	29375	14	7	3.19	32	paramyosin-like antigen, partial [Onchocerca volvulus]
1	14	NCBIprot	EJD73723.1	650	46066	11	6	1.09	21	hypothetical protein LOAG_18870 [Loa loa]
1	15	NCBIprot	EJW86925.1	610	27310	9	4	1.16	23	myosin [Wuchereria bancrofti]
2	1	NCBIprot	P21249.2	2475	237370	72	52	1.84	19	RecName: Full=Major antigen
2	2	NCBIprot	EJD74082.1	1141	106518	29	23	1.71	23	hypothetical protein LOAG_18552 [Loa loa]
2	3	NCBIprot	EJD74046.1	1125	237279	31	18	0.51	7	major antigen [Loa loa]
2	4	NCBIprot	AAB50272.1	1097	80083	29	20	2.22	23	paramyosin-related protein, partial [Onchocerca gibsoni]
2	5	NCBIprot	AAA29413.1	729	73875	22	17	1.81	21	myosin-like antigen, partial [Onchocerca volvulus]
2	6	NCBIprot	EJW80236.1	564	79355	12	10	0.80	13	hypothetical protein WUBG_08855, partial [Wuchereria bancrofti]
2	7	NCBIprot	CRZ24975.1	374	112940	11	7	0.40	5	Bm7334 [Brugia malayi]
3	1	NCBIprot	EJW75756.1	478	39359	10	9	1.63	26	intermediate filament protein B, partial [Wuchereria bancrofti]
4	1	NCBIprot	EJW79835.1	430	52524	13	11	1.86	19	hypothetical protein WUBG_09257, partial [Wuchereria bancrofti]
4	2	NCBIprot	XP_003140990.1	340	78967	12	11	0.81	12	LFI-1 [Loa loa]
6	1	NCBIprot	XP_003148944.1	295	38614	7	4	0.93	11	hypothetical protein LOAG_13387 [Loa loa]
10	1	NCBIprot	Q01202.2	211	101957	5	5	0.23	5	RecName: Full=Paramyosin
12	1	NCBIprot	CDQ06750.1	183	40473	4	4	0.52	14	Bm8524, isoform a [Brugia malayi]
13	1	NCBIprot	AAF37702.1	166	58969	4	4	0.33	7	intermediate filament protein [Dirofilaria immitis]

## Sheet: 2
Family	Member	Database	Accession	Score	Mass	Num. of matches	Num. of sequences	emPAI	%	Description
1	1	NCBIprot	P21249.2	2516	237370	69	41	1.29	14	RecName: Full=Major antigen
1	2	NCBIprot	AAA29413.1	1146	73875	31	18	2.17	21	myosin-like antigen, partial [Onchocerca volvulus]
1	3	NCBIprot	EJD74046.1	1026	237279	28	19	0.43	6	major antigen [Loa loa]
1	4	NCBIprot	AAB50272.1	932	80083	20	9	0.80	11	paramyosin-related protein, partial [Onchocerca gibsoni]
1	5	NCBIprot	CRZ24975.1	465	112940	15	10	0.52	6	Bm7334 [Brugia malayi]
1	6	NCBIprot	EJD74082.1	446	106518	14	13	0.68	12	hypothetical protein LOAG_18552 [Loa loa]
1	7	NCBIprot	EJW80236.1	178	79355	5	5	0.31	7	hypothetical protein WUBG_08855, partial [Wuchereria bancrofti]
2	1	NCBIprot	EJW88197.1	2395	170345	51	35	1.60	23	myosin tail family protein [Wuchereria bancrofti]
2	2	NCBIprot	CRZ25162.1	2224	227980	47	32	0.93	15	BMA-MYO-3 [Brugia malayi]
2	3	NCBIprot	EJD76606.1	2088	204042	43	27	0.96	15	myosin tail family protein [Loa loa]
2	4	NCBIprot	XP_001899601.1	1603	226877	34	29	0.83	16	myosin heavy chain [Brugia malayi]
2	5	NCBIprot	AAA29420.1	1483	227296	32	27	0.76	15	Major body wall myosin [Onchocerca volvulus]
2	6	NCBIprot	EJD74963.1	1388	220412	30	26	0.72	14	myosing heavy chain [Loa loa]
2	7	NCBIprot	EJD73722.1	931	127853	17	14	0.60	14	CBR-UNC-54 protein [Loa loa]
2	8	NCBIprot	CRZ22959.1	862	229722	18	15	0.32	7	Bm3307, partial [Brugia malayi]
2	9	NCBIprot	ALR73889.1	566	28235	10	9	3.47	43	myosin heavy chain, partial [Dirofilaria repens]
2	10	NCBIprot	ALR73899.1	548	27750	10	9	3.58	47	myosin heavy chain, partial [Loxodontofilaria caprini]
3	1	NCBIprot	P13392.2	661	98063	15	15	0.92	17	RecName: Full=Paramyosin
3	2	NCBIprot	Q02171.1	641	101179	15	15	0.88	16	RecName: Full=Paramyosin [Onchocerca volvulus]
4	1	NCBIprot	CRZ22709.1	591	282146	13	13	0.22	5	BMA-SPC-1 [Brugia malayi]
6	1	NCBIprot	EJD76780.1	544	267025	13	12	0.23	5	hypothetical protein, variant [Loa loa]
7	1	NCBIprot	XP_003138862.1	438	173974	10	9	0.28	5	UDP-glucose:Glycoprotein Glucosyltransferase containing protein [Loa loa]
8	1	NCBIprot	CDP96739.1	437	67871	11	11	1.00	17	BMA-IFB-1, isoform b [Brugia malayi]
9	1	NCBIprot	AAD13153.1	373	42163	9	8	1.47	21	actin [Setaria digitata]
11	1	NCBIprot	AAF37702.1	248	58969	8	8	0.78	12	intermediate filament protein [Dirofilaria immitis]
11	2	NCBIprot	CRZ23584.1	186	32977	4	4	0.67	12	Bm9307 [Brugia malayi]
11	3	NCBIprot	EJW79542.1	166	41185	6	6	0.86	12	intermediate filament protein, partial [Wuchereria bancrofti]
11	4	NCBIprot	AAA21472.1	135	63016	4	4	0.31	5	intermediate filament protein, partial [Onchocerca volvulus]

## Sheet: 3
Family	Member	Database	Accession	Score	Mass	Num. of matches	Num. of sequences	emPAI	%	Description
1	1	NCBIprot	P13392.2	8179	98063	170	63	18.99		RecName: Full=Paramyosin
1	2	NCBIprot	XP_003141094.1	8067	101151	171	62	17.24		hypothetical protein LOAG_05509 [Loa loa]
1	3	NCBIprot	AAG31484.1	3878	57519	90	34	19.59		paramyosin-like protein, partial [Wuchereria bancrofti]
1	4	NCBIprot	EJW70402.1	323	6326	10	4	11.56		hypothetical protein WUBG_18690, partial [Wuchereria bancrofti]
2	1	NCBIprot	EJD75041.1	2159	109461	48	31	2.90		alpha-actinin [Loa loa]
2	2	NCBIprot	XP_001901761.1	1712	109032	42	28	2.36		alpha-actinin [Brugia malayi]
3	1	NCBIprot	CDQ03992.1	1093	98595	27	20	1.58		Bm5931, isoform a [Brugia malayi]
4	1	NCBIprot	EJD74113.1	642	109836	18	17	1.01		vinculin [Loa loa]
5	1	NCBIprot	CRZ23688.1	481	95597	13	13	0.78		BMA-EEF-2 [Brugia malayi]
5	2	NCBIprot	EFO23038.2	352	95537	11	11	0.63		elongation factor 2 [Loa loa]
6	1	NCBIprot	XP_003136359.1	419	95095	10	9	0.56		phosphofructokinase [Loa loa]
6	2	NCBIprot	XP_001897689.1	354	94248	8	7	0.43		phosphofructokinase [Brugia malayi]
7	1	NCBIprot	CDQ06750.1	411	40473	9	7	1.30		Bm8524, isoform a [Brugia malayi]
8	1	NCBIprot	CDP96497.1	307	276621	10	10	0.17		BMA-UNC-70, isoform m [Brugia malayi]
8	2	NCBIprot	EJD76780.1	257	267025	8	8	0.14		hypothetical protein, variant [Loa loa]
9	1	NCBIprot	EJW79542.1	267	41185	7	7	1.05		intermediate filament protein, partial [Wuchereria bancrofti]
9	2	NCBIprot	CRZ23584.1	198	32977	4	4	0.67		Bm9307 [Brugia malayi]
9	3	NCBIprot	AAA74283.1	150	62436	5	5	0.41		circulating antigen [Onchocerca volvulus]
10	1	NCBIprot	CDP96740.1	235	64689	6	6	0.48		BMA-IFB-1, isoform c [Brugia malayi]
11	1	NCBIprot	CRZ22709.1	222	282146	6	6	0.09		BMA-SPC-1 [Brugia malayi]
12	1	NCBIprot	EJD73707.1	195	82121	5	5	0.30		CBR-PQN-22 protein, partial [Loa loa]
12	2	NCBIprot	EJW85870.1	147	88595	4	4	0.21		hypothetical protein WUBG_03217, partial [Wuchereria bancrofti]
13	1	NCBIprot	CRZ25162.1	176	227980	5	5	0.10		BMA-MYO-3 [Brugia malayi]
13	2	NCBIprot	EJD76606.1	159	204042	4	4	0.09		myosin tail family protein [Loa loa]
15	1	NCBIprot	EJW84507.1	146	42637	4	4	0.49		calreticulin family protein, partial [Wuchereria bancrofti]
17	1	NCBIprot	EJD76054.1	140	94463	4	4	0.20		transitional endoplasmic reticulum ATPase 1 [Loa loa]
18	1	NCBIprot	CAA06694.1	139	82981	4	4	0.23		heat shock protein 90 [Brugia pahangi]

## Sheet: 4
Family	Member	Database	Accession	Score	Mass	Num. of matches	Num. of sequences	emPAI		Description
1	1	NCBIprot	XP_001900505.1	8210	66096	172	38	26.71		intermediate filament protein [Brugia malayi]
1	2	NCBIprot	AAF37702.1	7688	58969	172	41	43.30		intermediate filament protein [Dirofilaria immitis]
1	3	NCBIprot	EJW85230.1	7427	70835	167	39	19.90		hypothetical protein WUBG_03860 [Wuchereria bancrofti]
1	4	NCBIprot	EFO27005.2	7010	66903	166	38	20.95		intermediate filament protein [Loa loa]
1	5	NCBIprot	BAU25821.1	2725	59694	70	28	9.28		intermediate filament protein, partial [Setaria digitata]
1	6	NCBIprot	AAA21472.1	2327	63016	55	25	5.96		intermediate filament protein, partial [Onchocerca volvulus]
1	7	NCBIprot	EJD73807.1	2247	55337	51	20	4.75		muscle cell intermediate filament protein OV71 [Loa loa]
1	8	NCBIprot	P31732.1	2225	50483	55	24	9.33		RecName: Full=Muscle cell intermediate filament protein OV71
1	9	NCBIprot	EJW79542.1	2046	41185	56	25	16.43		intermediate filament protein, partial [Wuchereria bancrofti]
1	10	NCBIprot	CRZ23584.1	1668	32977	37	16	8.87		Bm9307 [Brugia malayi]
1	11	NCBIprot	XP_003138426.1	1433	66709	41	14	1.75		hypothetical protein LOAG_02841 [Loa loa]
1	12	NCBIprot	EJW71416.1	780	5691	19	5	66.04		hypothetical protein WUBG_17677 [Wuchereria bancrofti]
2	1	NCBIprot	CDP96739.1	1982	67871	55	33	10.32		BMA-IFB-1, isoform b [Brugia malayi]
2	2	NCBIprot	CDP96740.1	1952	64689	55	33	11.71		BMA-IFB-1, isoform c [Brugia malayi]
3	1	NCBIprot	AAF32254.1	1691	70546	35	26	5.01		heat shock protein 70 [Wuchereria bancrofti]
4	1	NCBIprot	XP_001901660.1	842	68454	15	10	1.52		vacuolar ATP synthase catalytic subunit A, osteoclast isoform, putative [Brugia malayi]
5	1	NCBIprot	CAA06694.1	436	82981	9	9	0.58		heat shock protein 90 [Brugia pahangi]
6	1	NCBIprot	P30162.1	386	42087	9	9	1.46		RecName: Full=Actin-1
7	1	NCBIprot	CRZ24802.1	315	47595	8	8	1.03		Bm4284, isoform a [Brugia malayi]
9	1	NCBIprot	XP_003145099.1	227	69222	5	5	0.36		intermediate filament tail domain-containing protein [Loa loa]
10	1	NCBIprot	CDP91482.1	220	68519	4	4	0.28		BMA-RIBO-1, isoform b [Brugia malayi]
10	2	NCBIprot	EJW86860.1	207	68785	4	4	0.28		ribophorin I family protein [Wuchereria bancrofti]
11	1	NCBIprot	EJD76606.1	199	204042	4	4	0.09		myosin tail family protein [Loa loa]
11	2	NCBIprot	CRZ25162.1	189	227980	5	5	0.10		BMA-MYO-3 [Brugia malayi]
12	1	NCBIprot	CRZ22709.1	195	282146	4	4	0.06		BMA-SPC-1 [Brugia malayi]
15	1	NCBIprot	EJW79835.1	149	52524	5	5	0.49		hypothetical protein WUBG_09257, partial [Wuchereria bancrofti]

## Sheet: 5
Family	Member	Database	Accession	Score	Mass	Num. of matches	Num. of sequences	emPAI		Description
1	1	NCBIprot	CDP96739.1	4636	67871	122	44	31.80		BMA-IFB-1, isoform b [Brugia malayi]
1	2	NCBIprot	CDP96740.1	4601	64689	123	44	37.74		BMA-IFB-1, isoform c [Brugia malayi]
2	1	NCBIprot	AAF37702.1	1183	58969	28	23	5.19		intermediate filament protein [Dirofilaria immitis]
2	2	NCBIprot	EFO27005.2	949	66903	24	19	2.86		intermediate filament protein [Loa loa]
2	3	NCBIprot	AAA21472.1	631	63016	15	13	1.43		intermediate filament protein, partial [Onchocerca volvulus]
2	4	NCBIprot	BAU25821.1	630	59694	16	14	1.74		intermediate filament protein, partial [Setaria digitata]
2	5	NCBIprot	EJW79542.1	624	41185	16	13	3.29		intermediate filament protein, partial [Wuchereria bancrofti]
2	6	NCBIprot	CRZ23584.1	521	32977	12	10	2.65		Bm9307 [Brugia malayi]
2	7	NCBIprot	XP_003138426.1	350	66709	10	8	0.68		hypothetical protein LOAG_02841 [Loa loa]
3	1	NCBIprot	CRZ24802.1	752	47595	17	11	1.95		Bm4284, isoform a [Brugia malayi]
3	2	NCBIprot	XP_003145669.1	464	51312	13	10	1.31		troponin T [Loa loa]
4	1	NCBIprot	CRZ23180.1	556	61418	11	11	1.16		Bm6327 [Brugia malayi]
5	1	NCBIprot	EJD74006.1	512	60516	12	12	1.35		T-complex protein 1 [Loa loa]
5	2	NCBIprot	EJW87743.1	375	60141	9	9	0.90		T-complex protein 1 [Wuchereria bancrofti]
6	1	NCBIprot	P21249.2	490	237370	15	14	0.31		RecName: Full=Major antigen
6	2	NCBIprot	EJD74046.1	264	237279	9	8	0.18		major antigen [Loa loa]
6	3	NCBIprot	CRZ24975.1	189	112940	8	6	0.36		Bm7334 [Brugia malayi]
7	1	NCBIprot	CAA06694.1	450	82981	10	9	0.60		heat shock protein 90 [Brugia pahangi]
8	1	NCBIprot	CRZ24681.1	439	61689	12	8	0.75		Bm3590 [Brugia malayi]
9	1	NCBIprot	P30162.1	404	42087	9	8	1.50		RecName: Full=Actin-1
10	1	NCBIprot	XP_003146724.1	359	59820	7	7	0.65		EH-domain-containing protein 3 [Loa loa]
10	2	NCBIprot	CDQ05700.2	321	64139	7	7	0.60		BMA-RME-1, isoform b, partial [Brugia malayi]
11	1	NCBIprot	XP_003137976.1	287	67517	6	5	0.38		uncoordinated protein 78 [Loa loa]
11	2	NCBIprot	EJW84466.1	187	31234	5	4	0.73		hypothetical protein WUBG_04629 [Wuchereria bancrofti]
14	1	NCBIprot	XP_001894294.1	212	66788	6	6	0.47		protein phosphatase PP2A regulatory subunit [Brugia malayi]
15	1	NCBIprot	AAB34901.1	197	72127	4	4	0.27		succinate-ubiquinone oxidoreductase [Dirofilaria immitis]
16	1	NCBIprot	EJD74869.1	165	467698	4	4	0.04		hypothetical protein LOAG_17881 [Loa loa]
17	1	NCBIprot	EFO27461.2	159	55289	4	4	0.36		hypothetical protein LOAG_01020 [Loa loa]
20	1	NCBIprot	EJD74104.1	134	72213	4	4	0.27		malic enzyme [Loa loa]
24	1	NCBIprot	CDQ03095.1	109	59333	4	4	0.34		BMA-CCT-5, isoform a [Brugia malayi]

## Sheet: 6
Family	Member	Database	Accession	Score	Mass	Num. of matches	Num. of sequences	emPAI		Description
1	1	NCBIprot	CDP96739.1	3554	67871	98	40	17.97		BMA-IFB-1, isoform b [Brugia malayi]
1	2	NCBIprot	CDP96740.1	3502	64689	98	40	20.83		BMA-IFB-1, isoform c [Brugia malayi]
2	1	NCBIprot	AAF37702.1	1257	58969	34	22	5.98		intermediate filament protein [Dirofilaria immitis]
2	2	NCBIprot	EJW85230.1	1226	70835	34	22	4.05		hypothetical protein WUBG_03860 [Wuchereria bancrofti]
2	3	NCBIprot	AAA74283.1	1047	62436	30	20	3.78		circulating antigen [Onchocerca volvulus]
2	4	NCBIprot	BAU25821.1	827	59694	23	16	2.86		intermediate filament protein, partial [Setaria digitata]
2	5	NCBIprot	EJW79542.1	822	41185	23	16	6.04		intermediate filament protein, partial [Wuchereria bancrofti]
2	6	NCBIprot	AAA21472.1	645	63016	16	12	1.57		intermediate filament protein, partial [Onchocerca volvulus]
2	7	NCBIprot	Q17107.1	592	45948	16	11	2.02		RecName: Full=Muscle cell intermediate filament protein AV71
2	8	NCBIprot	P31732.1	572	50483	15	11	1.98		RecName: Full=Muscle cell intermediate filament protein OV71
2	9	NCBIprot	XP_003138426.1	340	66709	13	9	0.89		hypothetical protein LOAG_02841 [Loa loa]
3	1	NCBIprot	CRZ23180.1	754	61418	16	14	2.02		Bm6327 [Brugia malayi]
4	1	NCBIprot	CRZ24802.1	414	47595	12	10	1.43		Bm4284, isoform a [Brugia malayi]
5	1	NCBIprot	CAA70570.1	361	59199	8	8	0.77		heat shock protein 60 [Onchocerca volvulus]
6	1	NCBIprot	AAD13153.1	319	42163	8	7	1.23		actin [Setaria digitata]
7	1	NCBIprot	XP_003137951.1	305	61233	7	7	0.62		hypothetical protein LOAG_02365 [Loa loa]
8	1	NCBIprot	EFO27781.2	289	68863	5	5	0.36		acyl-CoA dehydrogenase domain-containing protein [Loa loa]
8	2	NCBIprot	EJW87669.1	285	64054	5	5	0.39		acyl-CoA dehydrogenase domain-containing protein [Wuchereria bancrofti]
9	1	NCBIprot	CRZ24681.1	265	61689	5	5	0.41		Bm3590 [Brugia malayi]
10	1	NCBIprot	P21249.2	236	237370	7	7	0.13		RecName: Full=Major antigen
10	2	NCBIprot	EJD74046.1	136	237279	5	5	0.09		major antigen [Loa loa]
11	1	NCBIprot	CRZ23458.1	226	62439	6	6	0.50		BMA-GSPD-1 [Brugia malayi]
12	1	NCBIprot	EJD75307.1	224	60044	7	7	0.64		T-complex protein 1 subunit alpha [Loa loa]
13	1	NCBIprot	CDQ03841.2	212	58664	4	4	0.34		Bm10197 [Brugia malayi]
13	2	NCBIprot	EFO27461.2	179	55289	4	4	0.36		hypothetical protein LOAG_01020 [Loa loa]
14	1	NCBIprot	XP_001899703.1	207	61331	4	4	0.32		Aspartyl-tRNA synthetase [Brugia malayi]
14	2	NCBIprot	EFO17462.2	166	61036	4	4	0.32		aspartyl-tRNA synthetase [Loa loa]
15	1	NCBIprot	EJD75341.1	205	61527	5	4	0.41		lethal protein, variant [Loa loa]
15	2	NCBIprot	EJW87292.1	197	67945	5	4	0.37		electron transfer flavoprotein-ubiquinone oxidoreductase [Wuchereria bancrofti]
16	1	NCBIprot	XP_001893526.1	205	57578	5	5	0.45		T-complex protein 1, beta subunit [Brugia malayi]
17	1	NCBIprot	EJD76780.1	177	267025	4	4	0.07		hypothetical protein, variant [Loa loa]
18	1	NCBIprot	AAD13154.1	168	70477	4	4	0.27		heat shock protein 70 [Setaria digitata]
20	1	NCBIprot	XP_001894294.1	162	66788	4	4	0.29		protein phosphatase PP2A regulatory subunit [Brugia malayi]
24	1	NCBIprot	EJW88197.1	134	170345	5	5	0.13		myosin tail family protein [Wuchereria bancrofti]
25	1	NCBIprot	CDQ05700.2	133	64139	4	4	0.30		BMA-RME-1, isoform b, partial [Brugia malayi]
26	1	NCBIprot	EJD74104.1	132	72213	4	4	0.27		malic enzyme [Loa loa]

## Sheet: 7
Family	Member	Database	Accession	Score	Mass	Num. of matches	Num. of sequences	emPAI		Description
1	1	NCBIprot	CDQ02499.1	4622	41043	97	23	25.47		BMA-UNC-87, isoform b, partial [Brugia malayi]
1	2	NCBIprot	P37801.2	4205	41940	86	21	19.22		RecName: Full=Calponin homolog OV9M
2	1	NCBIprot	CDQ06750.1	1763	40473	38	15	5.47		Bm8524, isoform a [Brugia malayi]
2	2	NCBIprot	EJW74021.1	806	16654	14	6	4.72		hypothetical protein WUBG_15068 [Wuchereria bancrofti]
2	3	NCBIprot	EJW81716.1	788	21156	16	8	3.82		actin [Wuchereria bancrofti]
3	1	NCBIprot	CDP96740.1	1404	64689	38	26	5.21		BMA-IFB-1, isoform c [Brugia malayi]
4	1	NCBIprot	XP_003141782.1	957	44854	21	15	3.93		hypothetical protein LOAG_06198 [Loa loa]
4	2	NCBIprot	ALC61520.1	564	29096	11	7	2.16		phosphoglycerate kinase, partial [Setaria cervi]
5	1	NCBIprot	XP_003136825.1	731	43844	15	11	3.22		hypothetical protein LOAG_01238 [Loa loa]
6	1	NCBIprot	EFO27005.2	533	66903	13	12	1.27		intermediate filament protein [Loa loa]
6	2	NCBIprot	AAF37702.1	508	58969	13	12	1.53		intermediate filament protein [Dirofilaria immitis]
6	3	NCBIprot	BAU25821.1	463	59694	11	11	1.17		intermediate filament protein, partial [Setaria digitata]
6	4	NCBIprot	EJW79542.1	366	41185	10	10	1.78		intermediate filament protein, partial [Wuchereria bancrofti]
6	5	NCBIprot	XP_003138426.1	219	66709	6	6	0.46		hypothetical protein LOAG_02841 [Loa loa]
7	1	NCBIprot	CDQ03094.2	448	50928	11	10	1.48		BMA-FUM-1 [Brugia malayi]
8	1	NCBIprot	AHI18146.1	422	47838	6	6	0.70		enolase [Brugia malayi]
8	2	NCBIprot	AAP81756.1	288	47465	5	5	0.56		enolase [Onchocerca volvulus]
9	1	NCBIprot	P27592.1	405	51090	8	5	0.64		RecName: Full=Elongation factor 1-alpha
9	2	NCBIprot	CDP93912.1	302	51157	6	5	0.51		Bm5195, isoform g [Brugia malayi]
10	1	NCBIprot	CAA70570.1	331	59199	6	5	0.43		heat shock protein 60 [Onchocerca volvulus]
11	1	NCBIprot	EFO16380.2	316	45542	8	8	1.10		hypothetical protein LOAG_12127, partial [Loa loa]
12	1	NCBIprot	XP_003144521.1	291	48890	7	6	0.68		rab GDP dissociation inhibitor alpha [Loa loa]
12	2	NCBIprot	CRZ25084.1	263	50189	7	6	0.65		BMA-GDI-1 [Brugia malayi]
13	1	NCBIprot	EJD73801.1	248	54553	6	5	0.59		acetylornithine and succinylornithine aminotransferase [Loa loa]
14	1	NCBIprot	EJW82524.1	246	50498	6	5	0.52		mitochondria bc1 complex core subunit 1, partial [Wuchereria bancrofti]
14	2	NCBIprot	BAD11763.1	212	53166	6	5	0.49		mitochondria bc1 complex core subunit 1 [Brugia malayi]
16	1	NCBIprot	CRZ25886.1	176	43322	4	4	0.48		BMA-KIN-2 [Brugia malayi]
18	1	NCBIprot	EJW81088.1	171	43862	4	4	0.47		DEAD box ATP-dependent RNA helicase [Wuchereria bancrofti]
19	1	NCBIprot	CDQ05701.2	150	63102	4	4	0.31		BMA-RME-1, isoform a, partial [Brugia malayi]

## Sheet: 8
Family	Member	Database	Accession	Score	Mass	Num. of matches	Num. of sequences	emPAI		Description
1	1	NCBIprot	CDQ06750.1	14283	40473	320	21	13.88		Bm8524, isoform a [Brugia malayi]
1	2	NCBIprot	P90689.1	9080	41968	260	18	8.09		RecName: Full=Actin
1	3	NCBIprot	EJW74021.1	6623	16654	124	12	41.00		hypothetical protein WUBG_15068 [Wuchereria bancrofti]
2	1	NCBIprot	XP_003136825.1	1649	43844	26	13	7.27		hypothetical protein LOAG_01238 [Loa loa]
3	1	NCBIprot	XP_003141782.1	1529	44854	29	19	6.89		hypothetical protein LOAG_06198 [Loa loa]
3	2	NCBIprot	ALC61520.1	681	29096	13	9	3.23		phosphoglycerate kinase, partial [Setaria cervi]
4	1	NCBIprot	CDQ02499.1	1017	41043	22	16	6.76		BMA-UNC-87, isoform b, partial [Brugia malayi]
4	2	NCBIprot	P37801.2	717	41940	16	14	3.98		RecName: Full=Calponin homolog OV9M
5	1	NCBIprot	CDP96739.1	953	67871	28	18	2.48		BMA-IFB-1, isoform b [Brugia malayi]
6	1	NCBIprot	EFO16380.2	569	45542	14	11	1.77		hypothetical protein LOAG_12127, partial [Loa loa]
7	1	NCBIprot	EJW85566.1	548	43180	11	8	1.18		paralyzed arrest at two-fold protein 6 [Wuchereria bancrofti]
8	1	NCBIprot	CRZ24681.1	340	61689	6	5	0.41		Bm3590 [Brugia malayi]
9	1	NCBIprot	CDQ03094.2	332	50928	8	7	0.94		BMA-FUM-1 [Brugia malayi]
10	1	NCBIprot	CRZ23143.1	289	59070	5	5	0.43		BMA-CTS-1 [Brugia malayi]
13	1	NCBIprot	CDQ01735.1	191	42871	5	5	0.63		BMA-EGL-30 [Brugia malayi]
22	1	NCBIprot	CDQ00191.1	118	47576	4	4	0.42		BMA-RPN-7 [Brugia malayi]

## Sheet: 9
Family	Member	Database	Accession	Score	Mass	Num. of matches	Num. of sequences	emPAI		Description
1	1	NCBIprot	XP_001894819.1	1974	42135	47	13	4.45		actin [Brugia malayi]
1	2	NCBIprot	EJW81716.1	1466	21156	28	8	4.86		actin [Wuchereria bancrofti]
1	3	NCBIprot	EJW74021.1	1312	16654	24	6	4.71		hypothetical protein WUBG_15068 [Wuchereria bancrofti]
2	1	NCBIprot	EFO16380.2	2317	45542	61	14	2.65		hypothetical protein LOAG_12127, partial [Loa loa]
2	2	NCBIprot	EJW75864.1	453	7587	10	5	13.47		hypothetical protein WUBG_13228 [Wuchereria bancrofti]
3	1	NCBIprot	AAF32254.1	1990	70546	41	21	3.46		heat shock protein 70 [Wuchereria bancrofti]
4	1	NCBIprot	CDP96739.1	1130	67871	30	23	3.18		BMA-IFB-1, isoform b [Brugia malayi]
5	1	NCBIprot	CDQ02499.1	961	41043	19	13	4.70		BMA-UNC-87, isoform b, partial [Brugia malayi]
6	1	NCBIprot	EJD75137.1	907	33188	18	15	6.55		tropomyosin [Loa loa]
6	2	NCBIprot	O01673.1	650	33227	13	12	4.17		RecName: Full=Tropomyosin
6	3	NCBIprot	EJW81256.1	247	9390	4	4	4.62		hypothetical protein WUBG_07835, partial [Wuchereria bancrofti]
7	1	NCBIprot	EFO27005.2	516	66903	15	13	1.42		intermediate filament protein [Loa loa]
7	2	NCBIprot	EJW79542.1	260	41185	7	7	1.04		intermediate filament protein, partial [Wuchereria bancrofti]
7	3	NCBIprot	BAU25821.1	253	59694	7	7	0.64		intermediate filament protein, partial [Setaria digitata]
8	1	NCBIprot	EJW85566.1	507	43180	9	8	1.40		paralyzed arrest at two-fold protein 6 [Wuchereria bancrofti]
9	1	NCBIprot	AFL46381.1	500	39740	10	8	1.59		fructose bisphosphate aldolase [Dirofilaria immitis]
9	2	NCBIprot	EJW81222.1	325	39902	6	5	0.88		fructose-bisphosphate aldolase class-I [Wuchereria bancrofti]
10	1	NCBIprot	CRZ23143.1	457	59070	9	7	0.65		BMA-CTS-1 [Brugia malayi]
11	1	NCBIprot	CDQ03094.2	401	50928	11	10	1.48		BMA-FUM-1 [Brugia malayi]
12	1	NCBIprot	CRZ23470.1	317	49921	7	7	0.80		Bm9204 [Brugia malayi]
13	1	NCBIprot	CRZ22658.1	305	43459	6	4	0.47		Bm2468 [Brugia malayi]
14	1	NCBIprot	CAA70570.1	296	59199	8	6	0.65		heat shock protein 60 [Onchocerca volvulus]
15	1	NCBIprot	CRZ24681.1	250	61689	6	5	0.41		Bm3590 [Brugia malayi]
16	1	NCBIprot	CDP97356.1	243	51887	7	4	0.63		Bm4654, isoform a [Brugia malayi]
17	1	NCBIprot	CAE46431.1	237	47218	6	5	0.56		ligand-gated chloride channel subunit [Dirofilaria immitis]
18	1	NCBIprot	EJW74670.1	233	29888	4	4	0.75		26S protease regulatory subunit 8 [Wuchereria bancrofti]
19	1	NCBIprot	XP_003136825.1	224	43844	6	6	0.78		hypothetical protein LOAG_01238 [Loa loa]
20	1	NCBIprot	EJW88625.1	205	42555	5	5	0.64		Actr1a-prov protein [Wuchereria bancrofti]
21	1	NCBIprot	CDP91432.1	192	40365	6	6	0.87		Bm7560 [Brugia malayi]
24	1	NCBIprot	CDQ02357.1	170	45248	5	5	0.59		BMA-GSA-1, isoform b [Brugia malayi]
34	1	NCBIprot	CTP81500.1	132	47638	4	4	0.42		BMA-LIN-53 [Brugia malayi]
36	1	NCBIprot	XP_003146438.1	129	41692	5	5	0.65		Gln-2 protein [Loa loa]
41	1	NCBIprot	EJW88037.1	116	47864	4	4	0.42		hypothetical protein WUBG_01052 [Wuchereria bancrofti]

## Sheet: 10
Family	Member	Database	Accession	Score	Mass	Num. of matches	Num. of sequences	emPAI		Description
1	1	NCBIprot	EJD75534.1	2808	35416	82	15	6.50		disorganized muscle protein 1, variant [Loa loa]
2	1	NCBIprot	CDP97885.1	1394	39826	30	12	3.38		Bm5699, isoform a [Brugia malayi]
2	2	NCBIprot	AFL46382.1	1324	36385	30	13	4.03		glyceraldehyde 3 phosphate dehydrogenase [Dirofilaria immitis]
2	3	NCBIprot	CDP97888.1	1190	22273	26	10	6.82		Bm5699, isoform c [Brugia malayi]
2	4	NCBIprot	EJW80856.1	1140	17186	27	10	17.07		glyceraldehyde 3-phosphate dehydrogenase domain-containing protein [Wuchereria bancrofti]
3	1	NCBIprot	EJW84513.1	965	31816	24	12	5.31		troponin family protein [Wuchereria bancrofti]
3	2	NCBIprot	XP_001898461.1	887	32074	22	12	5.23		Troponin family protein [Brugia malayi]
4	1	NCBIprot	CDQ02499.1	854	41043	17	12	4.14		BMA-UNC-87, isoform b, partial [Brugia malayi]
4	2	NCBIprot	P37801.2	808	41940	16	12	3.97		RecName: Full=Calponin homolog OV9M
5	1	NCBIprot	AFL46381.1	701	39740	14	10	2.56		fructose bisphosphate aldolase [Dirofilaria immitis]
5	2	NCBIprot	EJW81222.1	443	39902	10	8	1.58		fructose-bisphosphate aldolase class-I [Wuchereria bancrofti]
6	1	NCBIprot	CDQ01660.1	658	37002	13	11	2.91		BMA-STI-1, isoform b [Brugia malayi]
6	2	NCBIprot	EFO19766.2	512	36984	11	10	2.12		TPR domain-containing protein [Loa loa]
7	1	NCBIprot	CDQ06750.1	434	40473	9	8	1.54		Bm8524, isoform a [Brugia malayi]
8	1	NCBIprot	AAB50272.1	371	80083	12	11	0.79		paramyosin-related protein, partial [Onchocerca gibsoni]
9	1	NCBIprot	AAD00843.1	351	36684	10	6	1.50		Ov87 [Onchocerca volvulus]
9	2	NCBIprot	CDP95516.1	168	35807	4	4	0.60		BMA-LEC-5, isoform c [Brugia malayi]
10	1	NCBIprot	AAD13154.1	329	70477	8	8	0.61		heat shock protein 70 [Setaria digitata]
11	1	NCBIprot	CRZ21990.1	314	36320	6	5	1.00		Bm13980 [Brugia malayi]
12	1	NCBIprot	EJW88316.1	292	36353	6	5	0.78		L-lactate dehydrogenase [Wuchereria bancrofti]
12	2	NCBIprot	ACT55266.1	266	24955	6	5	1.31		putative lactate dehydrogenase, partial [Onchocerca volvulus]
13	1	NCBIprot	XP_003145460.1	260	44092	7	7	0.95		LIM protein [Loa loa]
14	1	NCBIprot	XP_001898121.1	209	39210	5	5	0.71		Cab39 protein [Brugia malayi]
18	1	NCBIprot	AAG10102.1	164	21548	4	4	1.17		peroxidoxin-2 [Litomosoides sigmodontis]
19	1	NCBIprot	XP_003137311.1	160	40524	4	4	0.51		vacuolar h ATPase 16 [Loa loa]
22	1	NCBIprot	EFO24363.2	152	58920	4	4	0.33		intermediate filament protein B [Loa loa]

[truncated: 1 more sheets: 11]
