# Supplementary material for: Immunoproteomic Analysis of Dirofilaria repens Microfilariae and Adult Parasite Stages
Source: Pathogens. 2021 Feb 5;10(2):174. doi: 10.3390/pathogens10020174 (PMC7914743; doi:10.3390/pathogens10020174)
Supplement: Supplementary file 1 [file pathogens-10-00174-s001.zip › Supplementary_File_S3.xlsx]

## Sheet: 1
Family	Member	Database	Accession	Score	Mass	Num. of matches	Num. of sequences	emPAI	%	Description
1	1	NCBIprot	AAF32254.1	1033	70546	26	9	1.00	13	heat shock protein 70 [Wuchereria bancrofti]
2	1	NCBIprot	OZC06725.1	691	27945	13	4	0.87	16	DnaK family protein [Onchocerca flexuosa]
3	1	NCBIprot	CRZ24802.1	637	47595	18	6	0.74	12	Bm4284, isoform a [Brugia malayi]
3	2	NCBIprot	OZC11861.1	618	55789	20	7	0.74	10	hypothetical protein X798_01042 [Onchocerca flexuosa]
4	1	NCBIprot	XP_003145099.1	435	69222	14	7	0.67	11	intermediate filament tail domain-containing protein [Loa loa]

## Sheet: 2
Family	Member	Database	Accession	Score	Mass	Num. of matches	Num. of sequences	emPAI	%	Description
1	1	NCBIprot	CRZ24803.1	4897	50912	114	29	12.07	39	Bm4284, isoform b [Brugia malayi]
1	2	NCBIprot	OZC11861.1	3909	55789	85	25	6.73	33	hypothetical protein X798_01042 [Onchocerca flexuosa]
2	1	NCBIprot	AAF32254.1	1193	70546	29	16	1.94	23	heat shock protein 70 [Wuchereria bancrofti]
2	2	NCBIprot	OZC11261.1	1109	149098	27	15	0.62	11	chaperone protein DnaK [Onchocerca flexuosa]
3	1	NCBIprot	OZC06725.1	264	27945	5	4	0.82	13	DnaK family protein [Onchocerca flexuosa]

## Sheet: 3
Family	Member	Database	Accession	Score	Mass	Num. of matches	Num. of sequences	emPAI	%	Description
1	1	NCBIprot	OZC11261.1	4843	149098	109	38	2.93	23	chaperone protein DnaK [Onchocerca flexuosa]
1	2	NCBIprot	AAD13154.1	4505	70477	102	37	14.89	44	heat shock protein 70 [Setaria digitata]
1	3	NCBIprot	AAA28298.1	2112	37645	53	19	12.16	39	heat shock protein 70, partial [Dirofilaria immitis]
2	1	NCBIprot	OZC08849.1	2627	73318	56	19	2.56	26	hypothetical protein X798_04081 [Onchocerca flexuosa]
2	2	NCBIprot	CRZ24515.1	1791	72987	41	18	2.01	23	Bm13662, isoform a [Brugia malayi]
3	1	NCBIprot	OZC11861.1	1580	55789	38	12	1.48	19	hypothetical protein X798_01042 [Onchocerca flexuosa]
3	2	NCBIprot	XP_003145669.1	1344	51312	33	9	1.10	16	troponin T [Loa loa]
4	1	NCBIprot	XP_003145099.1	1507	69222	33	16	1.83	23	intermediate filament tail domain-containing protein [Loa loa]
4	2	NCBIprot	OZC12861.1	1377	66537	33	15	1.77	21	intermediate filament protein [Onchocerca flexuosa]

## Sheet: 4
Family	Member	Database	Accession	Score	Mass	Num. of matches	Num. of sequences	emPAI	%	Description
1	1	NCBIprot	AAF32254.1	2817	70546	57	22	4.45	33	heat shock protein 70 [Wuchereria bancrofti]
1	2	NCBIprot	OZC11261.1	2682	149098	55	21	1.17	16	chaperone protein DnaK [Onchocerca flexuosa]
1	3	NCBIprot	AAD13154.1	2481	70477	49	20	3.82	31	heat shock protein 70 [Setaria digitata]
2	1	NCBIprot	OZC08849.1	1406	73318	28	16	1.63	25	hypothetical protein X798_04081 [Onchocerca flexuosa]
2	2	NCBIprot	CRZ24515.1	1162	72987	24	14	1.34	20	Bm13662, isoform a [Brugia malayi]
3	1	NCBIprot	XP_003145099.1	1321	69222	29	14	1.61	23	intermediate filament tail domain-containing protein [Loa loa]
3	2	NCBIprot	OZC12861.1	1120	66537	28	14	1.72	22	intermediate filament protein [Onchocerca flexuosa]

## Sheet: 5
Family	Member	Database	Accession	Score	Mass	Num. of matches	Num. of sequences	emPAI	%	Description
1	1	NCBIprot	OZC08849.1	4190	73318	78	26	6.21	33	hypothetical protein X798_04081 [Onchocerca flexuosa]
1	2	NCBIprot	CRZ24515.1	2744	72987	58	25	4.33	29	Bm13662, isoform a [Brugia malayi]
2	1	NCBIprot	AAF32254.1	3132	70546	64	23	5.02	34	heat shock protein 70 [Wuchereria bancrofti]
2	2	NCBIprot	OZC11261.1	3095	149098	64	23	1.35	16	chaperone protein DnaK [Onchocerca flexuosa]
3	1	NCBIprot	OZC12861.1	1876	66537	51	22	3.78	34	intermediate filament protein [Onchocerca flexuosa]
3	2	NCBIprot	XP_003145099.1	1684	69222	46	21	3.21	33	intermediate filament tail domain-containing protein [Loa loa]

## Sheet: 6
Family	Member	Database	Accession	Score	Mass	Num. of matches	Num. of sequences	emPAI	%	Description
1	1	NCBIprot	OZC08849.1	5911	73318	112	32	9.44	36	hypothetical protein X798_04081 [Onchocerca flexuosa]
1	2	NCBIprot	CRZ24515.1	4178	72987	85	31	6.74	32	Bm13662, isoform a [Brugia malayi]
2	1	NCBIprot	OZC12861.1	1912	66537	56	22	3.47	31	intermediate filament protein [Onchocerca flexuosa]
2	2	NCBIprot	CDQ02746.1	1839	69197	53	21	2.95	31	BMA-LMN-1, isoform c [Brugia malayi]
3	1	NCBIprot	AAF32254.1	1067	70546	23	12	1.16	21	heat shock protein 70 [Wuchereria bancrofti]
4	1	NCBIprot	OZC11861.1	215	55789	8	5	0.50	6	hypothetical protein X798_01042 [Onchocerca flexuosa]

## Sheet: 7
Family	Member	Database	Accession	Score	Mass	Num. of matches	Num. of sequences	emPAI	Description
1	1	NCBIprot	CRZ24515.1	2532	72987	58	20	1950-02-01	23	Bm13662, isoform a [Brugia malayi]
1	2	NCBIprot	OZC08849.1	2521	73318	56	20	1948-02-01	24	hypothetical protein X798_04081 [Onchocerca flexuosa]
2	1	NCBIprot	AAD13154.1	346	70477	11	7	0.54	11	heat shock protein 70 [Setaria digitata]
3	1	NCBIprot	OZC11861.1	269	55789	11	7	0.72	11	hypothetical protein X798_01042 [Onchocerca flexuosa]
3	2	NCBIprot	CRZ24802.1	233	47595	7	5	0.58	10	Bm4284, isoform a [Brugia malayi]
6	1	NCBIprot	CDQ02746.1	141	69197	6	5	0.37	8	BMA-LMN-1, isoform c [Brugia malayi]

## Sheet: 8
Family	Member	Database	Accession	Score	Mass	Num. of matches	Num. of sequences	emPAI	%	Description
1	1	NCBIprot	OZC04931.1	2426	61189	55	12	2.56	26	KH domain protein [Onchocerca flexuosa]
2	1	NCBIprot	XP_020305563.1	1764	68201	34	11	1.28	17	transketolase [Loa loa]
2	2	NCBIprot	OZC07838.1	1607	71345	27	8	0.72	13	hypothetical protein X798_05148 [Onchocerca flexuosa]
5	1	NCBIprot	XP_003140443.1	132	74074	5	4	0.26	5	elongation factor Tu domain-containing protein [Loa loa]
5	2	NCBIprot	XP_001896292.1	126	74293	5	4	0.26	5	Elongation factor Tu C-terminal domain containing protein [Brugia malayi]

## Sheet: 9
Family	Member	Database	Accession	Score	Mass	Num. of matches	Num. of sequences	emPAI	%	Description
1	1	NCBIprot	OZC04931.1	3375	61189	74	13	3.58	25	KH domain protein [Onchocerca flexuosa]
2	1	NCBIprot	XP_020305563.1	2738	68201	57	13	1.83	20	transketolase [Loa loa]
2	2	NCBIprot	OZC07838.1	2500	71345	46	11	1.11	19	hypothetical protein X798_05148 [Onchocerca flexuosa]

## Sheet: 10
Family	Member	Database	Accession	Score	Mass	Num. of matches	Num. of sequences	emPAI	%	Description
1	1	NCBIprot	CRZ23180.1	3753	61418	78	28	8.37	36	Bm6327 [Brugia malayi]
1	2	NCBIprot	AAD27589.1	3628	64526	75	27	6.86	32	chaperonine protein HSP60 [Onchocerca volvulus]
2	1	NCBIprot	CDQ06750.1	123	40473	2	1	0.11		Bm8524, isoform a [Brugia malayi]
3	1	NCBIprot	CDQ02816.1	114	59005	2	1	0.08		BMA-FUST-1, isoform d [Brugia malayi]
4	1	NCBIprot	EJW86830.1	104	25747	2	1	0.40		hypothetical protein WUBG_02260 [Wuchereria bancrofti]
5	1	NCBIprot	XP_020306204.1	70	93704	3	1	0.05		serine/threonine protein kinase [Loa loa]
6	1	NCBIprot	AAG10102.1	59	21548	1	1	0.22		peroxidoxin-2 [Litomosoides sigmodontis]
7	1	NCBIprot	OZC08194.1	49	87483	1	1	0.05		Tex-like protein [Onchocerca flexuosa]
8	1	NCBIprot	OZC07663.1	46	52141	4	1	0.09		hypothetical protein X798_05299 [Onchocerca flexuosa]
9	1	NCBIprot	OZC08325.1	39	12410	2	1	0.41		hypothetical protein X798_04677 [Onchocerca flexuosa]
10	1	NCBIprot	EJW75619.1	37	15908	1	1	0.31		hypothetical protein WUBG_13472, partial [Wuchereria bancrofti]
11	1	NCBIprot	XP_003136292.1	37	32507	1	1	0.14		hypothetical protein LOAG_00704 [Loa loa]
12	1	NCBIprot	OZC11853.1	36	114962	1	1	0.04		hypothetical protein X798_01034 [Onchocerca flexuosa]
13	1	NCBIprot	XP_003136298.1	36	22663	1	1	0.21		hypothetical protein LOAG_00710 [Loa loa]
14	1	NCBIprot	CDQ00221.2	35	137035	1	1	0.03		Bm4375, isoform b [Brugia malayi]
15	1	NCBIprot	CTP80696.1	35	77469	1	1	0.06		Bm7822 [Brugia malayi]
16	1	NCBIprot	XP_020306255.1	33	750871	1	1	0.01		immunoglobulin I-set domain-containing protein, partial [Loa loa]
17	1	NCBIprot	CDQ03095.1	32	59333	1	1	0.08		BMA-CCT-5, isoform a [Brugia malayi]
18	1	NCBIprot	EJW87378.1	31	138681	1	1	0.03		hypothetical protein WUBG_01711 [Wuchereria bancrofti]
19	1	NCBIprot	OZC07671.1	31	26471	1	1	0.18		hypothetical protein X798_05307, partial [Onchocerca flexuosa]

[truncated: 31 more sheets: 11, 12, 13, 14, 15, 16, 17, 18, 19, 20, 21, 22, 23, 24, 25, 26, 27, 28, 29, 30 …]
