# Supplementary material for: Immunoproteomic Analysis of Dirofilaria repens Microfilariae and Adult Parasite Stages
Source: Pathogens. 2021 Feb 5;10(2):174. doi: 10.3390/pathogens10020174 (PMC7914743; doi:10.3390/pathogens10020174)
Supplement: Supplementary file 1 [file pathogens-10-00174-s001.zip › Supplementary_File_S4.xlsx]

## Sheet: 1
Family	Member	Database	Accession	Score	Mass	Num. of matches	Num. of sequences	emPAI	%	Description
1	1	NCBIprot	P21249.2	1592	237370	46	34	0.94	12	RecName: Full=Major antigen
1	2	NCBIprot	AAB50272.1	807	80083	22	16	1.60	18	paramyosin-related protein, partial [Onchocerca gibsoni]
1	3	NCBIprot	AAA29413.1	783	73875	24	18	1.81	21	myosin-like antigen, partial [Onchocerca volvulus]
2	1	NCBIprot	P30162.1	1292	42087	27	12	3.52	34	RecName: Full=Actin-1
2	2	NCBIprot	CDQ06750.1	1266	40473	26	12	3.78	35	Bm8524, isoform a [Brugia malayi]
3	1	NCBIprot	EJW88197.1	850	170345	19	18	0.61	12	myosin tail family protein [Wuchereria bancrofti]
4	1	NCBIprot	CDP96739.1	276	67871	9	9	0.76	13	BMA-IFB-1, isoform b [Brugia malayi]
5	1	NCBIprot	EFO21220.2	172	86942	5	5	0.28	6	hypothetical protein LOAG_07269 [Loa loa]
6	1	NCBIprot	BAU25821.1	172	59694	5	5	0.43	8	intermediate filament protein, partial [Setaria digitata]
11	1	NCBIprot	O01673.1	94	33227	5	5	0.89	13	RecName: Full=Tropomyosin

## Sheet: 2
Family	Member	Database	Accession	Score	Mass	Num. of matches	Num. of sequences	emPAI	%	Description
1	1	NCBIprot	CAA06694.1	2309	82981	49	36	5.94	43	heat shock protein 90 [Brugia pahangi]
2	1	NCBIprot	P30162.1	1864	42087	34	15	5.71	46	RecName: Full=Actin-1
2	2	NCBIprot	CDQ06750.1	1788	40473	31	14	4.86	47	Bm8524, isoform a [Brugia malayi]
2	3	NCBIprot	XP_001894819.1	1259	42135	24	12	3.48	38	actin [Brugia malayi]
3	1	NCBIprot	CRZ25162.1	1276	227980	29	25	0.65	11	BMA-MYO-3 [Brugia malayi]
3	3	NCBIprot	EJD76606.1	930	204042	20	19	0.52	10	myosin tail family protein [Loa loa]
3	4	NCBIprot	XP_001899601.1	573	226877	11	10	0.21	5	myosin heavy chain [Brugia malayi]
3	5	NCBIprot	AAA29420.1	534	227296	11	10	0.21	5	Major body wall myosin [Onchocerca volvulus]
4	1	NCBIprot	EJD76054.1	1017	94463	19	16	1.14	21	transitional endoplasmic reticulum ATPase 1 [Loa loa]
5	1	NCBIprot	P13392.2	614	98063	15	15	0.91	18	RecName: Full=Paramyosin
6	1	NCBIprot	EJD76743.1	614	281811	14	13	0.22	5	spectrin protein 1 [Loa loa]
6	2	NCBIprot	CRZ22709.1	608	282146	15	14	0.23	5	BMA-SPC-1 [Brugia malayi]
7	1	NCBIprot	P21249.2	581	237370	14	13	0.26	4	RecName: Full=Major antigen
7	2	NCBIprot	AAB50272.1	308	80083	8	7	0.45	7	paramyosin-related protein, partial [Onchocerca gibsoni]
8	1	NCBIprot	CDP96739.1	344	67871	10	10	0.87	15	BMA-IFB-1, isoform b [Brugia malayi]
9	1	NCBIprot	AAF37702.1	320	58969	11	11	1.20	18	intermediate filament protein [Dirofilaria immitis]
10	1	NCBIprot	EJW79519.1	257	95508	5	5	0.25	6	hypothetical protein WUBG_09572, partial [Wuchereria bancrofti]
11	1	NCBIprot	CDQ00792.2	255	90951	4	4	0.20	5	BMA-ENPL-1, isoform b [Brugia malayi]
13	1	NCBIprot	CRZ23180.1	170	61418	4	4	0.32	8	Bm6327 [Brugia malayi]

## Sheet: 3
Family	Member	Database	Accession	Score	Mass	Num. of matches	Num. of sequences	emPAI	%	Description
1	1	NCBIprot	EJW85108.1	2579	74219	57	29	5.61	40	heat shock protein 70-C [Wuchereria bancrofti]
1	2	NCBIprot	AAD13154.1	497	70477	10	5	0.35	7	heat shock protein 70 [Setaria digitata]
2	1	NCBIprot	CRZ25162.1	1172	227980	28	25	0.66	11	BMA-MYO-3 [Brugia malayi]
2	4	NCBIprot	EJD73722.1	296	127853	5	5	0.18	5	CBR-UNC-54 protein [Loa loa]
3	1	NCBIprot	P30162.1	670	42087	12	9	2.02	27	RecName: Full=Actin-1
3	2	NCBIprot	CDQ06750.1	621	40473	11	9	1.84	28	Bm8524, isoform a [Brugia malayi]
4	1	NCBIprot	CAA06694.1	644	82981	13	13	0.95	20	heat shock protein 90 [Brugia pahangi]
5	1	NCBIprot	CRZ24802.1	330	47595	8	8	1.04	20	Bm4284, isoform a [Brugia malayi]
5	2	NCBIprot	XP_003145669.1	212	51312	7	7	0.78	13	troponin T [Loa loa]

## Sheet: 4
Family	Member	Database	Accession	Score	Mass	Num. of matches	Num. of sequences	emPAI	%	Description
1	1	NCBIprot	CDP96740.1	3261	64689	84	34	13.58	50	BMA-IFB-1, isoform c [Brugia malayi]
2	1	NCBIprot	CRZ23180.1	3145	61418	69	23	5.90	30	Bm6327 [Brugia malayi]
3	1	NCBIprot	AAF37702.1	2067	58969	53	25	8.42	39	intermediate filament protein [Dirofilaria immitis]
3	2	NCBIprot	OZC09651.1	1833	67851	50	25	5.58	32	intermediate filament tail domain protein [Onchocerca flexuosa]
3	3	NCBIprot	BAU25821.1	1452	59694	34	18	4.36	30	intermediate filament protein, partial [Setaria digitata]
3	4	NCBIprot	EJW79542.1	999	41185	28	18	8.06	32	intermediate filament protein, partial [Wuchereria bancrofti]
3	5	NCBIprot	AAA21472.1	852	63016	21	13	2.18	21	intermediate filament protein, partial [Onchocerca volvulus]
3	6	NCBIprot	Q17107.1	639	45948	16	10	1.97	23	RecName: Full=Muscle cell intermediate filament protein AV71
3	7	NCBIprot	XP_003138426.1	431	66709	14	9	1.12	11	intermediate filament protein ifa-1 [Loa loa]
4	1	NCBIprot	CDQ06750.1	1874	40473	39	12	3.80	36	Bm8524, isoform a [Brugia malayi]
4	2	NCBIprot	CDP93363.1	1817	40472	38	12	3.80	36	Bm9237, isoform b [Brugia malayi]
5	1	NCBIprot	CRZ25162.1	1649	227980	34	19	0.50	7	BMA-MYO-3 [Brugia malayi]
5	2	NCBIprot	OZC08599.1	1331	69017	32	21	3.01	29	myosin tail [Onchocerca flexuosa]
5	4	NCBIprot	XP_020305853.1	548	220412	15	13	0.31	5	myosing heavy chain [Loa loa]
5	5	NCBIprot	XP_001899601.1	479	226877	14	12	0.28	5	myosin heavy chain [Brugia malayi]
5	7	NCBIprot	AAA64515.1	368	29375	6	5	1.15	23	paramyosin-like antigen, partial [Onchocerca volvulus]
6	1	NCBIprot	CAA06694.1	1703	82981	36	17	1.85	23	heat shock protein 90 [Brugia pahangi]
7	1	NCBIprot	OZC11861.1	1083	55789	22	12	1.89	20	hypothetical protein X798_01042 [Onchocerca flexuosa]
7	2	NCBIprot	XP_003145669.1	704	51312	17	10	1.43	19	troponin T [Loa loa]
8	1	NCBIprot	XP_003139596.1	1022	273355	19	13	0.27	6	hypothetical protein LOAG_04011 [Loa loa]
8	2	NCBIprot	OZC09778.1	1019	271251	19	13	0.27	6	hypothetical protein X798_03181 [Onchocerca flexuosa]
9	1	NCBIprot	OZC06257.1	843	120768	22	12	0.70	10	T-complex protein 1, epsilon subunit [Onchocerca flexuosa]
9	2	NCBIprot	CDQ03095.1	809	59333	21	10	1.51	18	BMA-CCT-5, isoform a [Brugia malayi]
10	1	NCBIprot	EJW82494.1	607	90738	13	8	0.50	10	cell division cycle protein [Wuchereria bancrofti]
10	2	NCBIprot	OZC11862.1	568	94991	13	8	0.47	8	cell division control protein 48, partial [Onchocerca flexuosa]
11	1	NCBIprot	AAF32254.1	606	70546	18	11	1.04	17	heat shock protein 70 [Wuchereria bancrofti]
12	1	NCBIprot	XP_020305613.1	478	74298	15	6	0.54	9	calpain Clp-1 [Loa loa]
13	2	NCBIprot	AAB50272.1	329	80083	7	5	0.33	7	paramyosin-related protein, partial [Onchocerca gibsoni]
14	1	NCBIprot	EJW81548.1	269	61532	5	4	0.35	8	STE/STE20/MST protein kinase [Wuchereria bancrofti]
21	1	NCBIprot	CAA70570.1	152	59199	4	4	0.36	7	heat shock protein 60 [Onchocerca volvulus]

## Sheet: 5
Family	Member	Database	Accession	Score	Mass	Num. of matches	Num. of sequences	emPAI	%	Description
1	1	NCBIprot	CRZ24802.1	438	47595	10	9	1.22	21	Bm4284, isoform a [Brugia malayi]
1	2	NCBIprot	XP_003145669.1	304	51312	9	8	0.93	14	troponin T [Loa loa]
2	1	NCBIprot	CDQ06750.1	224	40473	5	5	0.68	14	Bm8524, isoform a [Brugia malayi]
3	1	NCBIprot	EJD75137.1	209	33188	6	6	1.14	19	tropomyosin [Loa loa]

## Sheet: 6.
Family	Member	Database	Accession	Score	Mass	Num. of matches	Num. of sequences	emPAI	%	Description
1	1	NCBIprot	AAC13547.1	2713	50545	56	11	2.41	25	beta-tubulin [Dirofilaria immitis]
1	2	NCBIprot	OZC07693.1	2414	51331	54	11	2.07	22	Tubulin/FtsZ family, GTPase domain protein [Onchocerca flexuosa]
1	3	NCBIprot	XP_020302030.1	2081	51493	46	7	1.17	15	tubulin beta-1 chain [Loa loa]
1	4	NCBIprot	XP_003146073.1	1881	50517	43	8	1.20	18	tubulin beta-4 chain [Loa loa]
2	1	NCBIprot	P11012.2	1634	45498	39	11	1.91	20	RecName: Full=Calreticulin
2	2	NCBIprot	CDP95142.1	1308	49676	36	11	1.66	19	BMA-CRT-1, isoform b [Brugia malayi]
3	1	NCBIprot	P30162.1	1286	42087	30	13	3.82	35	RecName: Full=Actin-1
3	2	NCBIprot	CDQ06750.1	1181	40473	27	13	3.59	36	Bm8524, isoform a [Brugia malayi]
4	1	NCBIprot	XP_003135820.2	470	56495	9	6	0.60	11	disulfide isomerase [Loa loa]
4	2	NCBIprot	AAA85099.1	265	55754	7	6	0.61	9	protein disulfide isomerase [Onchocerca volvulus]
5	1	NCBIprot	OZC09651.1	424	67851	10	9	0.80	14	intermediate filament tail domain protein [Onchocerca flexuosa]
5	2	NCBIprot	AAF37702.1	392	58969	10	9	0.97	15	intermediate filament protein [Dirofilaria immitis]
5	3	NCBIprot	BAU25821.1	196	59694	4	4	0.35	6	intermediate filament protein, partial [Setaria digitata]
5	4	NCBIprot	XP_003138426.1	174	66709	4	4	0.30	6	intermediate filament protein ifa-1 [Loa loa]
6	1	NCBIprot	XP_020306016.1	362	33188	9	8	1.89	28	tropomyosin [Loa loa]
7	1	NCBIprot	OZC08018.1	281	60850	5	4	0.34	8	hypothetical protein X798_05014 [Onchocerca flexuosa]
11	1	NCBIprot	CDP96739.1	178	67871	5	5	0.39	9	BMA-IFB-1, isoform b [Brugia malayi]

## Sheet: 7.
Family	Member	Database	Accession	Score	Mass	Num. of matches	Num. of sequences	emPAI	%	Description
1	1	NCBIprot	XP_003135820.2	2050	56495	53	15	2.99	21	disulfide isomerase [Loa loa]
1	2	NCBIprot	AAA85099.1	1279	55754	41	10	1.48	14	protein disulfide isomerase [Onchocerca volvulus]
2	1	NCBIprot	P30162.1	1614	42087	34	12	3.60	32	RecName: Full=Actin-1
2	2	NCBIprot	CDQ06750.1	1544	40473	32	12	3.35	33	Bm8524, isoform a [Brugia malayi]
3	1	NCBIprot	OZC07693.1	1489	51331	36	8	1.24	21	Tubulin/FtsZ family, GTPase domain protein [Onchocerca flexuosa]
3	2	NCBIprot	XP_020302030.1	1231	51493	30	7	1.04	16	tubulin beta-1 chain [Loa loa]
3	3	NCBIprot	AAC13547.1	1042	50545	28	8	1.07	18	beta-tubulin [Dirofilaria immitis]
4	1	NCBIprot	OZC08018.1	606	60850	14	5	0.46	9	hypothetical protein X798_05014 [Onchocerca flexuosa]
5	1	NCBIprot	OZC11861.1	594	55789	15	9	1.10	15	hypothetical protein X798_01042 [Onchocerca flexuosa]
5	2	NCBIprot	XP_003145669.1	484	51312	13	7	0.87	13	troponin T [Loa loa]
5	3	NCBIprot	XP_020306016.1	281	33188	7	4	0.73	11	tropomyosin [Loa loa]
6	1	NCBIprot	OZC11133.1	472	50267	16	8	1.08	18	Tubulin/FtsZ family, GTPase domain protein, partial [Onchocerca flexuosa]
7	1	NCBIprot	OZC08012.1	334	78091	11	5	0.34	7	hypothetical protein X798_05008 [Onchocerca flexuosa]
8	1	NCBIprot	CRZ23180.1	284	61418	6	6	0.57	9	Bm6327 [Brugia malayi]
16	1	NCBIprot	CDP96739.1	155	67871	6	5	0.40	7	BMA-IFB-1, isoform b [Brugia malayi]
17	1	NCBIprot	BAU25821.1	143	59694	5	4	0.36	6	intermediate filament protein, partial [Setaria digitata]
20	1	NCBIprot	OZC08359.1	116	46096	4	4	0.49	9	immunoglobulin I-set domain protein [Onchocerca flexuosa]

## Sheet: 8.
Family	Member	Database	Accession	Score	Mass	Num. of matches	Num. of sequences	emPAI	%	Description
1	1	NCBIprot	OZC08156.1	3794	36021	90	16	10.48	41	EF hand [Onchocerca flexuosa]
1	2	NCBIprot	XP_020306650.1	1477	35805	43	12	3.93	29	hypothetical protein LOAG_17118 [Loa loa]
2	1	NCBIprot	XP_020306016.1	2430	33188	55	22	26.43	53	tropomyosin [Loa loa]
2	2	NCBIprot	O01673.1	1590	33227	41	15	8.51	38	RecName: Full=Tropomyosin
2	3	NCBIprot	EJW81256.1	574	9390	13	7	34.87	62	hypothetical protein WUBG_07835, partial [Wuchereria bancrofti]
3	1	NCBIprot	CAA06694.1	341	82981	7	5	0.31	8	heat shock protein 90 [Brugia pahangi]
4	1	NCBIprot	AAD13153.1	272	42163	6	5	0.69	14	actin [Setaria digitata]

## Sheet: 9.
Family	Member	Database	Accession	Score	Mass	Num. of matches	Num. of sequences	emPAI	%	Description
1	1	NCBIprot	OZC08359.1	12470	46096	348	22	8.87	42	immunoglobulin I-set domain protein [Onchocerca flexuosa]
2	1	NCBIprot	XP_020306016.1	1790	33188	38	17	11.23	46	tropomyosin [Loa loa]
2	2	NCBIprot	O01673.1	903	33227	24	14	6.22	37	RecName: Full=Tropomyosin
2	3	NCBIprot	EJW81256.1	415	9390	8	4	8.28	43	hypothetical protein WUBG_07835, partial [Wuchereria bancrofti]
4	1	NCBIprot	CRZ24917.1	691	25168	17	7	2.35	28	Bm2970 [Brugia malayi]
5	2	NCBIprot	XP_003148944.1	537	38614	12	6	0.98	14	hypothetical protein LOAG_13387 [Loa loa]
6	1	NCBIprot	CDQ06750.1	486	40473	10	6	0.91	18	Bm8524, isoform a [Brugia malayi]
7	1	NCBIprot	EJW74999.1	448	40363	12	8	1.38	21	26S protease regulatory subunit 7, partial [Wuchereria bancrofti]
8	1	NCBIprot	OZC10791.1	385	30207	12	8	2.18	20	Troponin [Onchocerca flexuosa]
10	1	NCBIprot	AAU12501.1	345	50645	7	4	0.42	9	beta-tubulin [Brugia malayi]
11	1	NCBIprot	CAA06694.1	329	82981	5	4	0.24	6	heat shock protein 90 [Brugia pahangi]
12	1	NCBIprot	OZC05234.1	322	60279	8	6	0.67	8	hypothetical protein X798_07794 [Onchocerca flexuosa]

## Sheet: 10
Family	Member	Database	Accession	Score	Mass	Num. of matches	Num. of sequences	emPAI	%	Description
1	1	NCBIprot	CDP96739.1	1759	67871	50	26	6.11	40	BMA-IFB-1, isoform b [Brugia malayi]
2	1	NCBIprot	CAA70570.1	1654	59199	34	14	1.85	27	heat shock protein 60 [Onchocerca volvulus]
3	1	NCBIprot	OZC08359.1	932	46096	25	10	1.61	27	immunoglobulin I-set domain protein [Onchocerca flexuosa]
4	1	NCBIprot	BAU25821.1	745	59694	23	13	1.82	23	intermediate filament protein, partial [Setaria digitata]
4	2	NCBIprot	OZC09651.1	646	67851	19	14	1.67	22	intermediate filament tail domain protein [Onchocerca flexuosa]
4	3	NCBIprot	AAF37702.1	625	58969	18	13	1.86	24	intermediate filament protein [Dirofilaria immitis]
4	4	NCBIprot	AAA21472.1	485	63016	16	9	1.02	15	intermediate filament protein, partial [Onchocerca volvulus]
4	5	NCBIprot	Q17107.1	438	45948	11	8	1.16	18	RecName: Full=Muscle cell intermediate filament protein AV71
4	6	NCBIprot	EJW79542.1	394	41185	12	7	1.36	16	intermediate filament protein, partial [Wuchereria bancrofti]
4	7	NCBIprot	XP_003138426.1	243	66709	8	6	0.49	18	intermediate filament protein ifa-1 [Loa loa]
5	1	NCBIprot	CDQ03841.2	315	58664	7	5	0.46	10	Bm10197 [Brugia malayi]
5	2	NCBIprot	XP_020303938.1	298	55289	8	5	0.49	11	hypothetical protein LOAG_01020 [Loa loa]
6	1	NCBIprot	CRZ24802.1	247	47595	7	5	0.59	13	Bm4284, isoform a [Brugia malayi]
6	2	NCBIprot	OZC11861.1	226	55789	8	6	0.61	13	hypothetical protein X798_01042 [Onchocerca flexuosa]
7	1	NCBIprot	AAD13153.1	191	42163	5	5	0.69	12	actin [Setaria digitata]
8	1	NCBIprot	AAQ23042.1	149	54266	6	5	0.50	9	transglutaminase, partial [Brugia malayi]

[truncated: 24 more sheets: 11., 12., 13., 14., 15., 16., 17., 18., 19., 20., 21., 22., 23., 24., 25., 26., 27., 28., 29., 30. …]
